# Supplementary material for: Data for iTRAQ-based quantification of the cardiac proteome of rainbow trout (Oncorhynchus mykiss) at rest and with exercise training
Source: Data Brief. 2017 May 10;13:32–6. doi: 10.1016/j.dib.2017.05.016 (PMC5440280; doi:10.1016/j.dib.2017.05.016)
Supplement: Supplementary file 1 — Supplementary material [file mmc1.zip]

Archive with 3 entries (3 files):
- coi_disclosure_DIB-Dindia.pdf
- coi_disclosure_DIB-Gillis.pdf
- coi_disclosure_DIB-ALderman.pdf
