# Supplementary material for: Data for iTRAQ-based quantification of the cardiac proteome of rainbow trout (Oncorhynchus mykiss) at rest and with exercise training
Source: Data Brief. 2017 May 10;13:32–6. doi: 10.1016/j.dib.2017.05.016 (PMC5440280; doi:10.1016/j.dib.2017.05.016)
Supplement: Supplementary file 2 — Supplementary material [file mmc2.xlsx]

## Sheet: Description
Supplemental Data Table 1. Quantification of identified proteins in NCBI non-redundant Actinopterygii database (Tab 1) and Uniprot/Swissprot database (Tab 2).
Both adjoining sheets are organized in the same way. Lists are alphabetical by protein name.
Column A	accession number within database
Column B	protein name or description
Columns C - Q	Protein abundance data, arranged by Day, and labeled to indicate day, gender, and replicate:
		Day --> C (control, Day 0); 4 (Day 4); 7 (Day 7); 14 (Day 14)
		Gender --> M (male); F (female)
		Replicate --> 1 to 7
Columns S - V	Average (AVG) protein abundance within treatment (Day)
Columns X - Y	Fold change (FC) from Day 0 to Day 4, and p-value for pairwise comparison
Columns Z - AA	Fold change (FC) from Day 0 to Day 7, and p-value for pairwise comparison
Columns AB - AC	Fold change (FC) from Day 0 to Day 14, and p-value for pairwise comparison

## Sheet: NCBI
Accession	Description	CM1	CM3	CF5	CF6	4M6	4M2	4F3	4F4	7M2	7M7	7F3	14M3	14M4	14F5	14F7		AVG C	AVG 4	AVG 7	AVG 14		FC 4/C	p-value	FC 7/C	p-value	FC 14/C	p-value
gi|642026866	10 kDa heat shock mitochondrial- unnamed protein product [Oncorhynchus mykiss]	744848	926703	795119	1.08388e+06	770522	163139	1.17955e+06	1.02806e+06	860347	945114	876408	756168	1.09714e+06	839963	988421		887637	785318	893956	920423		0.884729	0.267118	1.00712	0.958427	1.03694	0.902974
gi|642089386	10 kDa heat shock mitochondrial- unnamed protein product [Oncorhynchus mykiss]	2.84862e+06	3.73624e+06	2.94888e+06	3.17125e+06	2.70711e+06	2.67594e+06	4.13533e+06	2.75246e+06	2.93403e+06	2.45794e+06	3.33248e+06	2.48809e+06	2.8813e+06	3.04382e+06	2.95595e+06		3.17625e+06	3.06771e+06	2.90815e+06	2.84229e+06		0.965828	0.63884	0.915592	0.407935	0.894857	0.286743
gi|641949962	14 kDa partial- unnamed protein product partial [Oncorhynchus mykiss]	2.12107e+06	2.73597e+06	2.22474e+06	2.16424e+06	2.41865e+06	2.10844e+06	2.58294e+06	2.37127e+06	3.50465e+06	2.17412e+06	2.78551e+06	2.07282e+06	2.56504e+06	2.68267e+06	2.89293e+06		2.3115e+06	2.37032e+06	2.82143e+06	2.55337e+06		1.02545	0.777024	1.2206	0.0945267	1.10463	0.328641
gi|185134229	14-3-3 protein beta/alpha-1 [Oncorhynchus mykiss]_x0001_gi|742232253|ref|XP_010901462.1| PREDICTED: 14-3-3 protein beta/alpha-1 [Esox lucius]_x0001_gi|929288598|ref|XP_014021386.1| PREDICTED: 14-3-3 protein beta/alpha-1 [Salmo salar]...	3.08958e+06	2.44014e+06	2.79398e+06	2.85519e+06	2.45466e+06	2.68161e+06	2.28076e+06	3.16561e+06	3.15689e+06	2.92049e+06	2.52899e+06	2.71861e+06	2.48469e+06	2.62892e+06	2.48712e+06		2.79472e+06	2.64566e+06	2.86879e+06	2.57984e+06		0.946662	0.440703	1.0265	0.754768	0.92311	0.315339
gi|213512804	14-3-3 protein beta/alpha-2 [Salmo salar]_x0001_gi|742248524|ref|XP_010865976.1| PREDICTED: 14-3-3 protein beta/alpha-2 [Esox lucius]_x0001_gi|197632139|gb|ACH70793.1| tyrosine 3-monooxygenase/tryptophan 5-monooxygenase activation pr...	6.01936e+06	4.66441e+06	5.68271e+06	4.46564e+06	4.12942e+06	4.88924e+06	4.45348e+06	5.63521e+06	6.53141e+06	5.08315e+06	4.7494e+06	4.88247e+06	4.59579e+06	5.02395e+06	4.6398e+06		5.20803e+06	4.77684e+06	5.45465e+06	4.7855e+06		0.917206	0.338675	1.04735	0.638637	0.91887	0.384372
gi|642111398	2-amino-3-ketobutyrate coenzyme A mitochondrial- unnamed protein product [Oncorhynchus mykiss]	4.50529e+06	4.3924e+06	4.2688e+06	4.15306e+06	4.04635e+06	4.0068e+06	4.37185e+06	4.55457e+06	5.8331e+06	4.10072e+06	4.17813e+06	3.99177e+06	4.31024e+06	4.42395e+06	4.58872e+06		4.32989e+06	4.24489e+06	4.70398e+06	4.32867e+06		0.98037	0.773309	1.0864	0.376375	0.999719	0.987707
gi|213514672	2-peptidylprolyl isomerase A [Salmo salar]_x0001_gi|197632089|gb|ACH70768.1| 2-peptidylprolyl isomerase A [Salmo salar]_x0001_gi|223672903|gb|ACN12633.1| Peptidyl-prolyl cis-trans isomerase A [Salmo salar]_x0001_gi|469832350|gb|AGH92527.1|...	1.61914e+07	1.70926e+07	1.56699e+07	1.66228e+07	1.62498e+07	1.28085e+07	2.46006e+07	1.86237e+07	1.62763e+07	1.61253e+07	1.66579e+07	1.57235e+07	1.59398e+07	1.88692e+07	1.95574e+07		1.63942e+07	1.80707e+07	1.63532e+07	1.75225e+07		1.10226	0.499136	0.997499	0.985023	1.06882	0.546505
gi|642105452	2,4-dienoyl- mitochondrial- unnamed protein product [Oncorhynchus mykiss]	2.03139e+06	1.73786e+06	1.89114e+06	1.76805e+06	1.82851e+06	2.17031e+06	1.08069e+06	1.88184e+06	1.98208e+06	1.7008e+06	1.62318e+06	1.87874e+06	1.59034e+06	1.89926e+06	1.77757e+06		1.85711e+06	1.74034e+06	1.76869e+06	1.78648e+06		0.937122	0.408333	0.952389	0.681306	0.961967	0.730091
gi|224587430	26S proteasome non-ATPase regulatory subunit 11 [Salmo salar]	1.22207e+06	1.46949e+06	1.21565e+06	1.2434e+06	1.23051e+06	1.15053e+06	1.06227e+06	1.22705e+06	1.08887e+06	1.26727e+06	1.25175e+06	1.23131e+06	1.10867e+06	1.30922e+06	1.2743e+06		1.28765e+06	1.16759e+06	1.20263e+06	1.23087e+06		0.906759	0.142769	0.933971	0.332919	0.955906	0.493
gi|223648854	3 2-trans-enoyl-CoA isomerase mitochondrial precursor [Salmo salar]	9.08474e+06	8.87438e+06	9.50761e+06	1.17967e+07	9.61752e+06	9.32036e+06	8.14108e+06	9.00635e+06	1.41023e+07	1.14137e+07	1.03641e+07	9.52333e+06	9.72738e+06	7.56283e+06	7.63547e+06		9.81587e+06	9.02133e+06	1.196e+07	8.61225e+06		0.919055	0.362145	1.21844	0.0491986	0.877381	0.142488
gi|213512414	3-hydroxyacyl-CoA dehydrogenase type-2 [Salmo salar]_x0001_gi|209738464|gb|ACI70101.1| 3-hydroxyacyl-CoA dehydrogenase type-2 [Salmo salar]_x0001_gi|209738552|gb|ACI70145.1| 3-hydroxyacyl-CoA dehydrogenase type-2 [Salmo salar]	3.75518e+06	4.28909e+06	3.62622e+06	4.5574e+06	3.71821e+06	3.52997e+06	4.95119e+06	3.41473e+06	4.83839e+06	4.01089e+06	4.77502e+06	4.18078e+06	3.9773e+06	3.61361e+06	4.45846e+06		4.05697e+06	3.90353e+06	4.54143e+06	4.05754e+06		0.962177	0.595752	1.11941	0.228721	1.00014	0.984899
gi|642083093	3-hydroxyisobutyrate mitochondrial-like- unnamed protein product [Oncorhynchus mykiss]	1.87963e+06	1.75966e+06	1.73388e+06	1.89066e+06	1.76091e+06	1.69756e+06	1.58247e+06	1.61084e+06	1.81441e+06	1.74556e+06	1.71463e+06	1.92428e+06	1.80498e+06	1.69881e+06	1.78413e+06		1.81596e+06	1.66294e+06	1.7582e+06	1.80305e+06		0.915738	0.0920729	0.968196	0.556855	0.992893	0.882505
gi|642123693	3-ketoacyl- mitochondrial- unnamed protein product [Oncorhynchus mykiss]	2.53582e+06	2.73622e+06	2.8109e+06	2.99954e+06	2.58837e+06	2.76945e+06	3.60147e+06	2.51047e+06	3.21061e+06	2.86158e+06	2.6895e+06	2.97722e+06	2.99068e+06	3.25485e+06	2.93932e+06		2.77062e+06	2.86744e+06	2.92057e+06	3.04052e+06		1.03495	0.733922	1.05412	0.526376	1.09741	0.222922
gi|642123544	3-mercaptopyruvate sulfurtransferase-like- unnamed protein product [Oncorhynchus mykiss]	5.53644e+06	5.93431e+06	5.5133e+06	6.59009e+06	6.1725e+06	5.3163e+06	7.53634e+06	5.44669e+06	6.67789e+06	6.32702e+06	5.87075e+06	5.66408e+06	6.45919e+06	5.62438e+06	5.71844e+06		5.89354e+06	6.11796e+06	6.29188e+06	5.86652e+06		1.03808	0.689212	1.06759	0.417571	0.995417	0.961938
gi|642120919	3-methyl-2-oxobutanoate dehydrogenase [lipoamide] mitochondrial- unnamed protein product [Oncorhynchus mykiss]	2.43038e+06	2.612e+06	2.41471e+06	2.75221e+06	2.38142e+06	2.33557e+06	1.69654e+06	2.32773e+06	2.59154e+06	2.85451e+06	2.77438e+06	2.66262e+06	2.2177e+06	2.74067e+06	2.08041e+06		2.55232e+06	2.18531e+06	2.74015e+06	2.42535e+06		0.856205	0.0611988	1.07359	0.424402	0.950251	0.49584
gi|746816959	40S ribosomal protein S13 [Esox lucius]_x0001_gi|225715192|gb|ACO13442.1| 40S ribosomal protein S13 [Esox lucius]	8.80018e+06	8.31218e+06	9.6043e+06	6.30546e+06	8.15028e+06	8.22814e+06	5.15376e+06	8.4239e+06	8.09907e+06	9.73813e+06	8.41044e+06	7.16975e+06	8.3151e+06	9.5351e+06	7.69865e+06		8.25553e+06	7.48902e+06	8.74921e+06	8.17965e+06		0.907152	0.358729	1.0598	0.585567	0.990809	0.978502
gi|323650238	40S ribosomal protein s2 partial [Perca flavescens]	8.84166e+06	8.17488e+06	8.93451e+06	6.90881e+06	8.45134e+06	8.71912e+06	6.02878e+06	7.69567e+06	7.41006e+06	9.58744e+06	8.78221e+06	7.94347e+06	8.21087e+06	9.24347e+06	9.84574e+06		8.21497e+06	7.72372e+06	8.59324e+06	8.81089e+06		0.940202	0.462685	1.04605	0.64739	1.07254	0.43151
gi|608604965	40S ribosomal protein S3 partial [Girella laevifrons]	929351	957052	989547	715068	865828	653861	603302	703369	688933	1.05275e+06	905791	866387	998231	952741	870717		897755	706590	882490	922019		0.787064	0.0258917	0.982997	0.821108	1.02703	0.742134
gi|198285597	40S ribosomal protein S4 [Salmo salar]	6.34388e+06	5.59696e+06	6.35209e+06	4.45213e+06	5.5288e+06	5.39518e+06	3.66366e+06	4.75506e+06	4.04061e+06	6.74759e+06	6.32898e+06	4.61393e+06	5.88708e+06	5.95544e+06	5.05867e+06		5.68626e+06	4.83568e+06	5.70573e+06	5.37878e+06		0.850413	0.187787	1.00342	0.93281	0.945925	0.674535
gi|226442015	40S ribosomal protein S5 partial [Gillichthys mirabilis]_x0001_gi|226442017|gb|ACO57598.1| 40S ribosomal protein S5 partial [Gillichthys seta]	3.96641e+06	4.01022e+06	4.32227e+06	4.11078e+06	4.41571e+06	4.10824e+06	3.2638e+06	3.84338e+06	3.2455e+06	4.33626e+06	4.31518e+06	3.98409e+06	4.31868e+06	3.99755e+06	3.80408e+06		4.10242e+06	3.90778e+06	3.96564e+06	4.0261e+06		0.952556	0.474604	0.96666	0.604475	0.981397	0.797768
gi|213515120	40S ribosomal protein S8 [Salmo salar]_x0001_gi|197632315|gb|ACH70881.1| ribosomal protein S8 [Salmo salar]_x0001_gi|209732744|gb|ACI67241.1| 40S ribosomal protein S8 [Salmo salar]_x0001_gi|303667265|gb|ADM16261.1| 40S ribosomal protein S8...	1.06122e+07	1.01432e+07	1.04267e+07	8.07013e+06	1.03251e+07	9.76203e+06	7.14252e+06	9.23788e+06	7.8107e+06	1.25224e+07	1.02485e+07	1.00125e+07	1.03585e+07	1.10748e+07	1.02906e+07		9.81306e+06	9.11689e+06	1.01939e+07	1.04341e+07		0.929057	0.442358	1.0388	0.812385	1.06328	0.506904
gi|642132479	6-phosphofructokinase type C- unnamed protein product [Oncorhynchus mykiss]	1.22768e+06	989466	1.02437e+06	960504	1.12355e+06	1.04317e+06	468916	886893	987106	1.19832e+06	977337	843340	784764	936670	919192		1.05051e+06	880632	1.05426e+06	870991		0.838294	0.129162	1.00357	0.980465	0.829117	0.20481
gi|642089387	60 kDa heat shock mitochondrial- unnamed protein product [Oncorhynchus mykiss]	3.85182e+06	3.66517e+06	3.43331e+06	3.84458e+06	3.23891e+06	3.53304e+06	5.48722e+06	3.96159e+06	4.3661e+06	3.52645e+06	4.32867e+06	4.10876e+06	3.56402e+06	3.95088e+06	4.36588e+06		3.69872e+06	4.05519e+06	4.07374e+06	3.99738e+06		1.09638	0.451381	1.10139	0.371541	1.08075	0.428234
gi|642092173	60 kDa heat shock mitochondrial- unnamed protein product [Oncorhynchus mykiss]	5.88422e+06	5.23906e+06	5.32895e+06	5.54461e+06	5.08913e+06	5.04091e+06	6.83859e+06	5.59886e+06	6.17623e+06	5.84841e+06	5.47978e+06	5.18577e+06	5.81174e+06	5.35774e+06	5.94481e+06		5.49921e+06	5.64187e+06	5.83481e+06	5.57502e+06		1.02594	0.782535	1.06103	0.427907	1.01379	0.847681
gi|642116995	60S acidic ribosomal P0- unnamed protein product [Oncorhynchus mykiss]	4.04523e+06	5.90187e+06	4.06058e+06	3.82355e+06	4.45469e+06	3.78181e+06	2.90212e+06	4.36156e+06	4.35541e+06	4.11031e+06	4.28707e+06	3.83143e+06	4.40809e+06	4.56329e+06	4.05851e+06		4.45781e+06	3.87504e+06	4.25093e+06	4.21533e+06		0.869271	0.185095	0.953593	0.770322	0.945606	0.676085
gi|642052789	60S acidic ribosomal P2- unnamed protein product [Oncorhynchus mykiss]	512845	561795	377406	401728	365085	516097	511191	356613	372723	401475	416239	378256	352350	452034	460617		463443	437247	396812	410814		0.943474	0.576464	0.856226	0.228456	0.88644	0.297991
gi|642120471	60S acidic ribosomal P2- unnamed protein product [Oncorhynchus mykiss]	2.59889e+06	3.08758e+06	2.76941e+06	2.53557e+06	2.90138e+06	2.84405e+06	3.20489e+06	2.65591e+06	2.82718e+06	2.61295e+06	2.98655e+06	2.58199e+06	2.63327e+06	3.07696e+06	3.54138e+06		2.74786e+06	2.90156e+06	2.80889e+06	2.9584e+06		1.05593	0.465074	1.02221	0.772147	1.07662	0.36643
gi|225704984	60S acidic ribosomal protein P2 [Oncorhynchus mykiss]	1.10927e+06	905503	837110	819547	909249	937094	1.09143e+06	883984	798955	868396	845575	858676	934850	791293	1.02821e+06		917857	955438	837642	903256		1.04095	0.567737	0.912606	0.315334	0.984093	0.861428
gi|642124169	60S ribosomal L13- unnamed protein product [Oncorhynchus mykiss]	5.43716e+06	5.47655e+06	5.37994e+06	4.29977e+06	4.94275e+06	5.05006e+06	3.46214e+06	3.93917e+06	3.7057e+06	5.80053e+06	5.11451e+06	4.11858e+06	4.85433e+06	5.13051e+06	4.33891e+06		5.14835e+06	4.34853e+06	4.87358e+06	4.61058e+06		0.844645	0.107196	0.946628	0.555301	0.895545	0.30556
gi|642103759	60S ribosomal L6- unnamed protein product [Oncorhynchus mykiss]	1.13098e+06	1.20972e+06	1.07707e+06	833661	1.0477e+06	1.01526e+06	749517	788028	853002	1.23362e+06	1.07975e+06	867827	1.08876e+06	1.13757e+06	1.03296e+06		1.06286e+06	900126	1.05546e+06	1.03178e+06		0.846892	0.124685	0.993036	0.937544	0.97076	0.809744
gi|213514518	60S ribosomal protein L14 [Salmo salar]_x0001_gi|209731864|gb|ACI66801.1| 60S ribosomal protein L14 [Salmo salar]_x0001_gi|223646450|gb|ACN09983.1| 60S ribosomal protein L14 [Salmo salar]_x0001_gi|223672297|gb|ACN12330.1| 60S ribosomal pro...	2.74638e+06	2.75192e+06	2.83714e+06	3.62023e+06	2.71536e+06	2.74857e+06	2.40431e+06	2.62136e+06	2.26713e+06	3.61907e+06	2.94431e+06	2.7567e+06	2.62412e+06	2.83561e+06	2.74993e+06		2.98892e+06	2.6224e+06	2.9435e+06	2.74159e+06		0.877374	0.16464	0.984805	0.779341	0.91725	0.366812
gi|213511088	60S ribosomal protein L9 [Salmo salar]_x0001_gi|929333170|ref|XP_014037423.1| PREDICTED: 60S ribosomal protein L9 [Salmo salar]_x0001_gi|197631905|gb|ACH70676.1| ribosomal protein L9 [Salmo salar]_x0001_gi|209730818|gb|ACI66278.1| 60S ribo...	2.9346e+06	2.96975e+06	3.33312e+06	2.70403e+06	3.26033e+06	3.1234e+06	2.76623e+06	3.36648e+06	2.59989e+06	3.39258e+06	3.21783e+06	2.97322e+06	3.2297e+06	3.00994e+06	3.07661e+06		2.98538e+06	3.12911e+06	3.0701e+06	3.07237e+06		1.04815	0.49368	1.02838	0.741946	1.02914	0.650732
gi|317419173	Aconitate hydratase mitochondrial [Dicentrarchus labrax]	367250	445316	435804	469004	446063	385056	553192	514521	453151	459518	432164	517957	556646	429632	451250		429343	474708	448278	488871		1.10566	0.263136	1.0441	0.603202	1.13865	0.136476
gi|642069014	aconitate mitochondrial-like- unnamed protein product [Oncorhynchus mykiss]	3.27625e+06	2.96376e+06	3.39228e+06	4.17517e+06	3.32595e+06	2.74586e+06	5.20121e+06	3.09125e+06	4.11544e+06	3.90099e+06	4.69268e+06	3.16195e+06	3.81359e+06	2.77867e+06	2.48891e+06		3.45186e+06	3.59107e+06	4.23637e+06	3.06078e+06		1.04033	0.895386	1.22727	0.13316	0.886702	0.322995
gi|642093601	aconitate mitochondrial-like- unnamed protein product [Oncorhynchus mykiss]	1.16747e+07	1.109e+07	1.1702e+07	1.22284e+07	1.10652e+07	9.77459e+06	1.56893e+07	1.08355e+07	1.28462e+07	1.23879e+07	1.25543e+07	1.02972e+07	1.30792e+07	1.15327e+07	1.06922e+07		1.16738e+07	1.18412e+07	1.25962e+07	1.14003e+07		1.01434	0.98224	1.07902	0.410643	0.976576	0.748524
gi|642104959	aconitate mitochondrial-like- unnamed protein product [Oncorhynchus mykiss]	9.40332e+06	9.00114e+06	9.27663e+06	1.01362e+07	8.80369e+06	1.05159e+07	1.37347e+07	9.23986e+06	9.32189e+06	1.02753e+07	1.07333e+07	8.97238e+06	9.61756e+06	9.20865e+06	8.15831e+06		9.45432e+06	1.05736e+07	1.01102e+07	8.98922e+06		1.11838	0.24732	1.06937	0.459834	0.950806	0.535935
gi|820145793	actin alpha skeletal muscle B-like isoform 1 [Scleropages formosus]	438898	854870	849324	734110	752759	689394	564980	513817	427093	519009	488995	459410	483995	441424	456728		719300	630237	478365	460389		0.876181	0.382609	0.665043	0.0117282	0.640052	0.00400165
gi|642065909	acyl- dehydrogenase family member mitochondrial- unnamed protein product [Oncorhynchus mykiss]	408261	435476	630049	460026	397587	535498	543021	428400	446129	457617	322785	589334	448787	386119	373888		483453	476126	408843	449532		0.984845	0.934907	0.845674	0.218761	0.929836	0.538994
gi|642121680	Adenosylhomocysteinase B- unnamed protein product [Oncorhynchus mykiss]	3.50909e+06	3.56231e+06	3.6931e+06	3.58892e+06	3.73225e+06	3.87776e+06	3.33929e+06	3.93144e+06	3.60547e+06	3.44605e+06	3.53565e+06	3.06971e+06	2.97112e+06	3.45883e+06	3.37158e+06		3.58836e+06	3.72018e+06	3.52906e+06	3.21781e+06		1.03674	0.527248	0.983474	0.774597	0.896736	0.0530899
gi|213511412	adenylate kinase 1-2 [Salmo salar]_x0001_gi|197632353|gb|ACH70900.1| adenylate kinase 1-2 [Salmo salar]_x0001_gi|221219986|gb|ACM08654.1| Adenylate kinase [Salmo salar]	5.20479e+06	5.36851e+06	5.49222e+06	4.96799e+06	4.65688e+06	4.28658e+06	5.32493e+06	5.49715e+06	5.93346e+06	4.59264e+06	4.22813e+06	5.20431e+06	4.80019e+06	4.76426e+06	5.73164e+06		5.25838e+06	4.94138e+06	4.91808e+06	5.1251e+06		0.939716	0.399439	0.935285	0.368159	0.974654	0.722114
gi|642114712	adenylosuccinate synthetase isozyme 1- unnamed protein product [Oncorhynchus mykiss]	751936	634036	679699	621845	647799	739883	549037	569706	575757	591060	555255	752502	756153	717435	663264		671879	626606	574024	722338		0.932618	0.291401	0.854356	0.050571	1.0751	0.291927
gi|642106471	alanine--tRNA cytoplasmic isoform X2- unnamed protein product [Oncorhynchus mykiss]	1.85265e+06	1.80714e+06	1.77179e+06	1.76577e+06	1.73809e+06	1.79584e+06	2.01395e+06	1.87442e+06	1.82267e+06	1.8605e+06	1.82591e+06	1.70339e+06	1.75164e+06	1.92233e+06	2.21878e+06		1.79934e+06	1.85557e+06	1.83636e+06	1.89903e+06		1.03125	0.625786	1.02057	0.7525	1.05541	0.422929
gi|642105494	Alcohol dehydrogenase class-3- unnamed protein product [Oncorhynchus mykiss]	5.21788e+06	5.5833e+06	4.58571e+06	5.66662e+06	8.77055e+06	6.2857e+06	3.76132e+06	6.44247e+06	4.3709e+06	5.48616e+06	4.61682e+06	4.65889e+06	5.85849e+06	6.19889e+06	6.41518e+06		5.26338e+06	6.31501e+06	4.82462e+06	5.78286e+06		1.1998	0.297422	0.91664	0.543387	1.0987	0.504085
gi|642116605	aldehyde dehydrogenase family 9 member A1-B-like- unnamed protein product [Oncorhynchus mykiss]	1.91944e+06	647892	791515	846266	676660	791765	939487	723644	729641	764332	773469	767676	783294	629397	758786		1.05128e+06	782889	755814	734788		0.744703	0.224899	0.718949	0.20356	0.698948	0.123812
gi|213514514	aldo-keto reductase family 7 member A5-like [Salmo salar]_x0001_gi|198285447|gb|ACH85262.1| aldo-keto reductase family 7 member A5-like [Salmo salar]_x0001_gi|209731000|gb|ACI66369.1| Aflatoxin B1 aldehyde reductase member 2 [Salmo s...	1.41635e+06	1.41776e+06	1.59343e+06	1.37367e+06	1.6059e+06	1.67911e+06	1.58952e+06	1.61141e+06	1.47205e+06	1.36626e+06	1.48966e+06	1.68608e+06	1.61831e+06	1.43092e+06	1.88054e+06		1.4503e+06	1.62149e+06	1.44266e+06	1.65396e+06		1.11803	0.0756246	0.994727	0.94646	1.14042	0.0466344
gi|642112784	aldose reductase-like- unnamed protein product [Oncorhynchus mykiss]	7.40576e+06	7.78307e+06	8.07652e+06	7.71184e+06	8.96355e+06	9.2332e+06	7.35766e+06	8.46557e+06	8.57517e+06	8.26286e+06	9.71117e+06	1.02204e+07	9.64996e+06	8.40721e+06	8.99167e+06		7.7443e+06	8.505e+06	8.84973e+06	9.3173e+06		1.09823	0.169356	1.14274	0.070761	1.20312	0.0104325
gi|185133241	alkaline phosphatase [Salmo salar]_x0001_gi|13235639|emb|CAC33787.1| actinin-associated LIM protein [Salmo salar]	5.00485e+06	4.137e+06	3.85531e+06	4.47299e+06	3.96991e+06	3.50111e+06	4.74137e+06	3.91333e+06	3.86292e+06	3.83062e+06	3.73124e+06	3.47699e+06	4.15831e+06	3.69062e+06	3.8087e+06		4.36754e+06	4.03143e+06	3.80826e+06	3.78366e+06		0.923044	0.265714	0.871947	0.101594	0.866314	0.0633035
gi|185132174	alpha-1-antiproteinase-like protein precursor [Oncorhynchus mykiss]_x0001_gi|30519704|emb|CAD90255.1| alpha-1-antiproteinase-like protein [Oncorhynchus mykiss]_x0001_gi|642082949|emb|CDQ85260.1| unnamed protein product [Oncorhynchus ...	6.68202e+06	7.03229e+06	6.5764e+06	6.64211e+06	8.37384e+06	6.55085e+06	7.74867e+06	6.82104e+06	7.7962e+06	6.12815e+06	7.43007e+06	6.79441e+06	7.58953e+06	7.47558e+06	8.1066e+06		6.73321e+06	7.3736e+06	7.11814e+06	7.49153e+06		1.09511	0.22001	1.05717	0.497977	1.11262	0.139992
gi|11999267	alpha-2 enolase-1 [Salmo trutta]	5.26872e+06	5.11431e+06	5.51902e+06	5.43371e+06	5.16138e+06	4.12417e+06	7.49514e+06	6.29526e+06	5.34229e+06	5.66484e+06	5.79353e+06	4.83933e+06	5.92911e+06	5.31369e+06	5.85811e+06		5.33394e+06	5.76899e+06	5.60022e+06	5.48506e+06		1.08156	0.578124	1.04992	0.64506	1.02833	0.797143
gi|642094847	alpha-2-HS-glyco -like- unnamed protein product [Oncorhynchus mykiss]	4.67678e+06	4.99026e+06	4.52989e+06	4.45751e+06	5.88037e+06	5.06513e+06	3.96628e+06	4.53111e+06	5.187e+06	4.72841e+06	4.50093e+06	4.69395e+06	4.39195e+06	5.36397e+06	5.67215e+06		4.66361e+06	4.86072e+06	4.80545e+06	5.03051e+06		1.04227	0.693384	1.03041	0.738045	1.07867	0.381078
gi|642065539	alpha-2-macroglobulin- partial- unnamed protein product partial [Oncorhynchus mykiss]	1.71012e+06	1.78744e+06	1.94656e+06	1.7815e+06	2.01027e+06	1.7893e+06	1.53926e+06	1.6635e+06	1.65472e+06	1.48387e+06	1.70651e+06	1.65917e+06	1.68759e+06	1.64296e+06	1.88949e+06		1.80641e+06	1.75058e+06	1.61503e+06	1.7198e+06		0.969097	0.584671	0.894057	0.117616	0.952057	0.442478
gi|642114463	alpha-2-macroglobulin-like- unnamed protein product [Oncorhynchus mykiss]	692203	727515	698001	689787	939992	936880	780995	910282	689551	683972	642722	718981	754664	535972	757728		701877	892037	672082	691836		1.27093	0.00483423	0.95755	0.583994	0.985695	0.745207
gi|642101589	alpha-actinin-2- unnamed protein product [Oncorhynchus mykiss]	7.80682e+06	6.50672e+06	7.8186e+06	6.08513e+06	6.13626e+06	6.87504e+06	4.61448e+06	6.93184e+06	6.23422e+06	6.80947e+06	6.51064e+06	7.48744e+06	6.39594e+06	6.23451e+06	6.01219e+06		7.05432e+06	6.1394e+06	6.51811e+06	6.53252e+06		0.870305	0.118417	0.923989	0.451039	0.926032	0.411749
gi|642129998	alpha-actinin-2- unnamed protein product [Oncorhynchus mykiss]	4.76401e+06	4.07882e+06	4.87428e+06	4.41816e+06	4.71979e+06	4.07408e+06	2.96662e+06	5.08154e+06	4.29623e+06	4.95926e+06	4.53579e+06	4.9722e+06	4.79967e+06	4.52863e+06	3.7561e+06		4.53382e+06	4.21051e+06	4.59709e+06	4.51415e+06		0.92869	0.363839	1.01396	0.892808	0.995662	0.939282
gi|47218150	alpha-actinin-2- unnamed protein product [Tetraodon nigroviridis]	476614	492965	476853	647005	513538	593942	646529	514310	473641	734074	568787	509896	504990	515850	444140		523359	567080	592167	493719		1.08354	0.379529	1.13147	0.265363	0.943366	0.586915
gi|162949430	alpha-globin 4 [Oncorhynchus masou formosanus]	1.02133e+06	727519	724361	483973	585105	665881	500792	511319	656370	722242	656062	724125	600242	558556	498301		739296	565774	678225	595306		0.765288	0.0677212	0.917393	0.693443	0.805234	0.136741
gi|642084217	aminopeptidase- unnamed protein product [Oncorhynchus mykiss]	1.57954e+06	1.8217e+06	1.55831e+06	2.06219e+06	1.84513e+06	2.33871e+06	1.93599e+06	1.47819e+06	1.60275e+06	1.56941e+06	1.59737e+06	2.08429e+06	1.62204e+06	1.78462e+06	1.93026e+06		1.75543e+06	1.89951e+06	1.58984e+06	1.8553e+06		1.08207	0.428502	0.905671	0.350634	1.05689	0.52627
gi|642123711	aminopeptidase- unnamed protein product [Oncorhynchus mykiss]	583167	594053	534316	499217	518745	671844	575788	537766	496594	523216	616411	669567	514607	627343	646834		552688	576036	545407	614588		1.04224	0.61574	0.986826	0.855536	1.112	0.190966
gi|642105121	AMP deaminase 1- unnamed protein product [Oncorhynchus mykiss]	2.56873e+06	2.28499e+06	2.56037e+06	2.13166e+06	2.38429e+06	1.9253e+06	1.93642e+06	1.99672e+06	1.61812e+06	2.10443e+06	2.1106e+06	2.44322e+06	2.32643e+06	1.85459e+06	2.66903e+06		2.38644e+06	2.06068e+06	1.94438e+06	2.32332e+06		0.863498	0.103562	0.814765	0.0378391	0.973551	0.709024
gi|642123131	anamorsin-A isoform X3- unnamed protein product [Oncorhynchus mykiss]	669236	1.22127e+06	927806	750758	718148	895314	825026	673206	688871	639999	700090	709829	799149	662218	678590		892268	777923	676320	712447		0.87185	0.280111	0.757979	0.04082	0.798467	0.0723154
gi|642082393	annexin A13-like isoform X1- unnamed protein product [Oncorhynchus mykiss]	2.01623e+06	1.92458e+06	2.35122e+06	2.17737e+06	1.95348e+06	2.3497e+06	1.48682e+06	1.92064e+06	2.06095e+06	2.13449e+06	2.12264e+06	1.85909e+06	2.06587e+06	2.07133e+06	1.53183e+06		2.11735e+06	1.92766e+06	2.10603e+06	1.88203e+06		0.910411	0.256796	0.994651	0.978899	0.888861	0.185998
gi|213511977	Annexin A2-A [Salmo salar]_x0001_gi|929106497|ref|XP_014064447.1| PREDICTED: annexin A2-A-like [Salmo salar]_x0001_gi|209732332|gb|ACI67035.1| Annexin A2-A [Salmo salar]	683251	696250	652136	676715	594534	637470	677898	606201	623592	712960	473464	633915	723799	584706	508789		677088	629026	603339	612802		0.929016	0.385491	0.891078	0.172275	0.905055	0.216747
gi|642044165	annexin A4-like- unnamed protein product partial [Oncorhynchus mykiss]	2.34983e+06	2.45862e+06	2.33304e+06	2.26911e+06	2.3519e+06	2.36011e+06	2.90747e+06	2.61423e+06	2.66427e+06	2.3597e+06	2.4619e+06	2.28134e+06	2.58092e+06	2.40247e+06	2.47479e+06		2.35265e+06	2.55843e+06	2.49529e+06	2.43488e+06		1.08747	0.179252	1.06063	0.361981	1.03495	0.563328
gi|223646852	Annexin A5 [Salmo salar]_x0001_gi|223672713|gb|ACN12538.1| Annexin A5 [Salmo salar]	692582	667064	650377	731302	663480	915582	600215	729901	744737	785741	710756	769408	745508	831989	526983		685331	727294	747078	718472		1.06123	0.624188	1.0901	0.416399	1.04836	0.729412
gi|213514676	annexin A6 [Salmo salar]_x0001_gi|929114701|ref|XP_014068774.1| PREDICTED: annexin A6 isoform X2 [Salmo salar]_x0001_gi|198285449|gb|ACH85263.1| annexin A6 [Salmo salar]	3.11579e+06	3.5979e+06	3.31083e+06	3.02253e+06	3.62188e+06	3.08008e+06	2.6657e+06	2.99506e+06	3.39328e+06	3.05465e+06	3.07368e+06	3.2595e+06	2.67977e+06	3.15551e+06	3.72172e+06		3.26176e+06	3.09068e+06	3.17387e+06	3.20413e+06		0.947549	0.459061	0.973053	0.753302	0.982329	0.772317
gi|642120266	antithrombin-III isoform X2- unnamed protein product [Oncorhynchus mykiss]	1.54594e+06	1.67601e+06	1.66725e+06	1.61502e+06	2.13382e+06	1.99665e+06	1.53713e+06	1.56294e+06	1.7122e+06	1.73102e+06	2.05078e+06	2.20773e+06	2.14705e+06	1.76265e+06	1.61911e+06		1.62605e+06	1.80764e+06	1.83133e+06	1.93413e+06		1.11167	0.281635	1.12624	0.230053	1.18946	0.0724631
gi|642123352	apolipo B-100-like- unnamed protein product [Oncorhynchus mykiss]	2.44266e+06	2.78017e+06	2.62135e+06	2.4755e+06	2.85737e+06	2.11498e+06	2.4252e+06	2.3178e+06	1.81008e+06	2.47394e+06	2.29654e+06	2.52211e+06	2.39575e+06	2.121e+06	2.49448e+06		2.57992e+06	2.42884e+06	2.19352e+06	2.38333e+06		0.941439	0.408622	0.850228	0.0576961	0.923802	0.310922
gi|642086397	apolipo C-I- unnamed protein product [Oncorhynchus mykiss]	3.12877e+06	3.84131e+06	3.14856e+06	3.33857e+06	3.49312e+06	2.78293e+06	3.8954e+06	3.54204e+06	4.58228e+06	2.63224e+06	3.00881e+06	2.92044e+06	2.80342e+06	2.76653e+06	4.01074e+06		3.3643e+06	3.42837e+06	3.40778e+06	3.12528e+06		1.01904	0.896793	1.01292	0.919806	0.928954	0.478335
gi|642048509	apolipo Eb-like- unnamed protein product [Oncorhynchus mykiss]	368470	389913	358471	424401	345569	412351	402350	355809	408865	344186	346822	388530	336879	347178	363154		385314	379020	366624	358935		0.983666	0.787082	0.951496	0.46482	0.93154	0.280143
gi|642132215	apolipo Eb-like- unnamed protein product [Oncorhynchus mykiss]	1.4095e+06	1.47573e+06	1.39813e+06	1.39792e+06	1.30204e+06	1.10024e+06	1.27862e+06	1.56435e+06	993625	989730	1.59849e+06	1.62739e+06	1.46942e+06	1.57035e+06	1.64127e+06		1.42032e+06	1.31132e+06	1.19395e+06	1.57711e+06		0.923254	0.36755	0.84062	0.0676982	1.11039	0.286367
gi|185132771	apolipoprotein A-I-1 precursor [Oncorhynchus mykiss]_x0001_gi|6686384|sp|O57523.1|APA11_ONCMY RecName: Full=Apolipoprotein A-I-1; Short=Apo-AI-1; Short=ApoA-I-1; AltName: Full=Apolipoprotein A1-1; Contains: RecName: Full=Proapo...	1.90941e+07	2.16629e+07	2.038e+07	1.94391e+07	2.56236e+07	1.58415e+07	2.66648e+07	2.07765e+07	2.48232e+07	1.90603e+07	2.39987e+07	2.14382e+07	2.22854e+07	2.14251e+07	2.71567e+07		2.0144e+07	2.22266e+07	2.26274e+07	2.30763e+07		1.10338	0.4418	1.12328	0.321991	1.14557	0.206585
gi|185132822	apolipoprotein A-I-2 precursor [Oncorhynchus mykiss]_x0001_gi|6686385|sp|O57524.1|APA12_ONCMY RecName: Full=Apolipoprotein A-I-2; Short=Apo-AI-2; Short=ApoA-I-2; AltName: Full=Apolipoprotein A1-2; Contains: RecName: Full=Proapo...	2.20112e+07	1.37658e+07	1.33657e+07	1.17509e+07	1.54667e+07	9.11237e+06	1.53261e+07	1.48084e+07	1.28404e+07	1.32762e+07	1.38416e+07	1.27612e+07	1.74243e+07	1.36891e+07	1.85383e+07		1.52234e+07	1.36784e+07	1.33194e+07	1.56032e+07		0.89851	0.476797	0.874931	0.490824	1.02495	0.758734
gi|185133428	apolipoprotein E precursor [Oncorhynchus mykiss]_x0001_gi|6688890|emb|CAB65320.1| apolipoprotein E [Oncorhynchus mykiss]	410322	313503	275947	271655	277739	419915	407347	244047	367085	292709	235503	337584	262574	421093	319883		317857	337262	298432	335283		1.06105	0.743705	0.93889	0.668701	1.05482	0.70478
gi|642117286	apoptosis-inducing factor mitochondrial isoform X2- unnamed protein product [Oncorhynchus mykiss]	3.99883e+06	4.35231e+06	3.70689e+06	3.77917e+06	4.03524e+06	4.34145e+06	3.87342e+06	3.85955e+06	3.85261e+06	3.71664e+06	3.86733e+06	3.88848e+06	3.7609e+06	3.80388e+06	3.91805e+06		3.9593e+06	4.02742e+06	3.81219e+06	3.84283e+06		1.0172	0.727279	0.962845	0.517251	0.970583	0.585871
gi|642096108	armadillo repeat deleted in velo-cardio-facial syndrome isoform X1- unnamed protein product [Oncorhynchus mykiss]	3.25151e+06	3.47892e+06	3.08403e+06	3.34119e+06	3.51462e+06	2.96934e+06	2.66134e+06	3.31658e+06	3.14804e+06	3.10087e+06	3.05994e+06	2.99159e+06	3.33801e+06	3.9187e+06	3.75094e+06		3.28891e+06	3.11547e+06	3.10295e+06	3.49981e+06		0.947265	0.409894	0.943457	0.456456	1.06412	0.419359
gi|642099921	aspartate mitochondrial- unnamed protein product [Oncorhynchus mykiss]	7.30529e+06	7.94156e+06	7.47574e+06	7.31333e+06	7.09558e+06	7.48323e+06	8.87493e+06	7.32509e+06	7.15373e+06	6.93741e+06	7.31218e+06	6.93155e+06	8.04824e+06	7.2952e+06	7.19043e+06		7.50898e+06	7.69471e+06	7.13444e+06	7.36635e+06		1.02473	0.715042	0.950122	0.420705	0.981006	0.72803
gi|642115413	aspartate mitochondrial-like- unnamed protein product [Oncorhynchus mykiss]	3.39597e+06	3.7915e+06	3.33487e+06	3.71984e+06	3.78844e+06	4.20329e+06	3.81092e+06	3.44405e+06	3.4859e+06	3.76315e+06	3.56297e+06	3.45769e+06	3.60382e+06	3.79353e+06	3.55011e+06		3.56054e+06	3.81167e+06	3.60401e+06	3.60129e+06		1.07053	0.23549	1.01221	0.825919	1.01144	0.823557
gi|642130461	aspartate mitochondrial-like- unnamed protein product [Oncorhynchus mykiss]	351160	547535	401057	811217	761823	431475	457044	437916	284981	724804	1.01567e+06	306375	502466	325356	461785		527742	522065	675151	398996		0.989242	0.958189	1.27932	0.509906	0.756043	0.309217
gi|225705438	ATP synthase D chain mitochondrial [Oncorhynchus mykiss]	2.43996e+07	2.41039e+07	2.46606e+07	2.71385e+07	2.56207e+07	2.11734e+07	3.82801e+07	2.79869e+07	2.84161e+07	2.58599e+07	2.37027e+07	2.18014e+07	2.91147e+07	2.557e+07	2.61996e+07		2.50757e+07	2.82653e+07	2.59929e+07	2.56714e+07		1.1272	0.338934	1.03658	0.752031	1.02376	0.847421
gi|225705926	ATP synthase f chain mitochondrial [Oncorhynchus mykiss]	1.62213e+07	1.61111e+07	1.59869e+07	1.43431e+07	1.64428e+07	1.70202e+07	1.04683e+07	1.30962e+07	1.58608e+07	1.94925e+07	1.54662e+07	1.49354e+07	1.55501e+07	1.81864e+07	1.28235e+07		1.56656e+07	1.42569e+07	1.69399e+07	1.53738e+07		0.910074	0.280658	1.08134	0.502477	0.981376	0.803239
gi|198285477	ATP synthase H+ transporting mitochondrial F1 complex beta [Salmo salar]	1.03005e+07	1.00612e+07	1.02269e+07	1.04838e+07	9.95715e+06	1.63046e+07	8.27228e+06	1.063e+07	1.39221e+07	1.15713e+07	1.12698e+07	1.31315e+07	1.01148e+07	1.21965e+07	8.89859e+06		1.02681e+07	1.1291e+07	1.22544e+07	1.10854e+07		1.09962	0.597623	1.19344	0.189167	1.07959	0.583604
gi|225703264	ATP synthase O subunit mitochondrial precursor [Oncorhynchus mykiss]_x0001_gi|642114374|emb|CDQ68815.1| unnamed protein product [Oncorhynchus mykiss]	4.68604e+06	3.67177e+06	3.21189e+06	3.07878e+06	2.57352e+06	2.66269e+06	1.9553e+06	2.31585e+06	3.07172e+06	2.84201e+06	2.3872e+06	2.64424e+06	2.49137e+06	2.56719e+06	2.48554e+06		3.66212e+06	2.37684e+06	2.76698e+06	2.54709e+06		0.649034	0.000251063	0.755567	0.0133845	0.695523	0.00140965
gi|209736864	ATP synthase subunit b mitochondrial precursor [Salmo salar]_x0001_gi|304376489|gb|ACI66802.2| ATP synthase subunit b mitochondrial precursor [Salmo salar]	205832	169345	194869	163192	135141	205926	187010	163725	197716	191807	198695	170532	133191	184714	206383		183310	172950	196072	173705		0.943488	0.508213	1.06962	0.503739	0.947604	0.534105
gi|213511130	ATP synthase subunit gamma mitochondrial [Salmo salar]_x0001_gi|929104385|ref|XP_014063325.1| PREDICTED: ATP synthase subunit gamma mitochondrial isoform X1 [Salmo salar]_x0001_gi|197632159|gb|ACH70803.1| ATP synthase H+ transporti...	1.54315e+06	1.33932e+06	1.41656e+06	1.34484e+06	1.45391e+06	1.81133e+06	923112	1.42747e+06	1.35317e+06	1.54397e+06	1.5196e+06	1.26354e+06	1.37384e+06	1.48406e+06	1.05358e+06		1.41097e+06	1.40396e+06	1.47225e+06	1.29375e+06		0.995033	0.778811	1.04343	0.726682	0.916927	0.412562
gi|642020471	ATP synthase subunit mitochondrial precursor- unnamed protein product partial [Oncorhynchus mykiss]	1.32083e+06	1.42466e+06	1.25296e+06	1.28151e+06	1.36494e+06	1.50966e+06	1.30854e+06	1.3112e+06	1.3615e+06	1.32746e+06	1.42327e+06	1.24692e+06	1.43524e+06	1.37695e+06	1.35248e+06		1.31999e+06	1.37359e+06	1.37074e+06	1.3529e+06		1.0406	0.471702	1.03845	0.513019	1.02493	0.651532
gi|642080220	ATP synthase subunit mitochondrial precursor- unnamed protein product [Oncorhynchus mykiss]	3.40933e+06	3.31547e+06	3.56655e+06	3.11468e+06	2.84307e+06	2.8565e+06	2.63308e+06	2.98021e+06	3.32228e+06	3.33776e+06	3.8619e+06	3.95349e+06	3.27474e+06	2.91935e+06	3.06269e+06		3.35151e+06	2.82822e+06	3.50731e+06	3.30257e+06		0.843864	0.0218259	1.04649	0.547848	0.985398	0.763953
gi|642086524	ATP synthase subunit mitochondrial- unnamed protein product [Oncorhynchus mykiss]	9.12945e+06	8.74385e+06	8.75301e+06	9.576e+06	8.76522e+06	8.06366e+06	1.1051e+07	8.60026e+06	1.05841e+07	9.4928e+06	8.72533e+06	8.58657e+06	9.64678e+06	8.95028e+06	9.65742e+06		9.05058e+06	9.12005e+06	9.60076e+06	9.21026e+06		1.00768	0.98855	1.06079	0.452291	1.01764	0.806484
gi|642090809	ATP synthase subunit mitochondrial- unnamed protein product [Oncorhynchus mykiss]	1.47618e+07	1.53165e+07	1.4894e+07	1.72549e+07	1.49013e+07	1.52275e+07	1.87375e+07	1.49711e+07	1.71551e+07	1.4813e+07	1.53286e+07	1.2474e+07	1.59465e+07	1.57553e+07	1.3843e+07		1.55568e+07	1.59594e+07	1.57656e+07	1.45047e+07		1.02588	0.752631	1.01342	0.864319	0.93237	0.31962
gi|642124645	ATP synthase subunit mitochondrial- unnamed protein product [Oncorhynchus mykiss]	8.21732e+06	9.07826e+06	8.66674e+06	8.80917e+06	7.80621e+06	6.99465e+06	8.48738e+06	7.99024e+06	8.97761e+06	8.0034e+06	8.07175e+06	9.55924e+06	8.3875e+06	8.28024e+06	8.39113e+06		8.69287e+06	7.81962e+06	8.35092e+06	8.65453e+06		0.899544	0.0752154	0.960663	0.512614	0.995589	0.92324
gi|642117728	ATP-dependent 6- muscle type-like- unnamed protein product [Oncorhynchus mykiss]	4.47175e+06	4.91718e+06	4.3512e+06	3.38589e+06	4.46641e+06	3.76036e+06	2.99571e+06	3.11891e+06	3.6172e+06	5.22388e+06	3.31012e+06	3.36288e+06	4.15577e+06	2.97293e+06	3.41293e+06		4.28151e+06	3.58535e+06	4.0504e+06	3.47613e+06		0.837403	0.132099	0.946022	0.596823	0.811893	0.0893994
gi|642123838	ATP-dependent 6- platelet type-like isoform X3- unnamed protein product [Oncorhynchus mykiss]	1.71009e+06	1.7092e+06	1.69909e+06	2.25293e+06	2.04102e+06	1.5594e+06	1.08657e+06	1.37845e+06	1.62559e+06	1.96888e+06	2.0406e+06	1.8457e+06	1.8077e+06	1.79388e+06	1.63494e+06		1.84283e+06	1.51636e+06	1.87836e+06	1.77056e+06		0.822844	0.0637702	1.01928	0.852633	0.960782	0.758108
gi|642105906	atypical kinase mitochondrial-like isoform X1- unnamed protein product [Oncorhynchus mykiss]	2.58198e+06	2.72244e+06	2.58183e+06	2.30198e+06	2.50122e+06	2.93161e+06	3.3157e+06	2.70526e+06	2.61533e+06	2.36201e+06	2.50366e+06	2.51491e+06	2.39594e+06	2.57765e+06	2.64509e+06		2.54706e+06	2.86345e+06	2.49367e+06	2.5334e+06		1.12422	0.0886312	0.979038	0.768581	0.994637	0.947381
gi|642120709	BAG family molecular chaperone regulator 2- unnamed protein product [Oncorhynchus mykiss]	1.16889e+06	939505	1.08747e+06	959315	1.11604e+06	1.10474e+06	901210	1.29594e+06	1.0629e+06	984602	1.03533e+06	996433	1.15138e+06	989992	1.19936e+06		1.0388e+06	1.10448e+06	1.02761e+06	1.08429e+06		1.06323	0.467959	0.989231	0.931401	1.0438	0.581186
gi|169643685	beta actin isoform 1 partial [Solea senegalensis]	2.26374e+07	2.0084e+07	2.34343e+07	2.65251e+07	2.16818e+07	2.03499e+07	1.27063e+07	3.09425e+07	3.38492e+07	2.76786e+07	2.33056e+07	2.73442e+07	2.15561e+07	3.07684e+07	1.65093e+07		2.31702e+07	2.14201e+07	2.82778e+07	2.40445e+07		0.92447	0.455345	1.22044	0.280446	1.03773	0.928959
gi|319893880	beta actin-1 [Rachycentron canadum]	524160	598924	509680	841465	677629	565456	619436	765393	679459	695865	519059	589082	628747	675995	535250		618557	656978	631461	607269		1.06211	0.486701	1.02086	0.774981	0.98175	0.99133
gi|523352489	beta-actin partial [Boleophthalmus pectinirostris]	362776	303179	637645	491182	307718	458741	250148	260550	275710	280251	312940	1.0123e+06	379408	240220	864585		448696	319289	289634	624129		0.711595	0.213096	0.645502	0.166398	1.39099	0.421412
gi|567320876	beta-actin [Scatophagus argus]	1.41136e+07	1.4461e+07	1.67861e+07	1.68803e+07	1.5507e+07	1.54675e+07	1.59791e+07	1.93776e+07	1.62658e+07	1.60688e+07	1.80545e+07	1.39537e+07	1.69678e+07	1.54203e+07	1.24137e+07		1.55602e+07	1.65828e+07	1.67963e+07	1.46889e+07		1.06572	0.419071	1.07944	0.34975	0.944001	0.430833
gi|47087047	beta-centractin [Danio rerio]_x0001_gi|28279767|gb|AAH46069.1| Zgc:56317 [Danio rerio]	2.75478e+06	2.66194e+06	2.64157e+06	2.90225e+06	3.13039e+06	2.69097e+06	2.64823e+06	3.07259e+06	2.60414e+06	2.97183e+06	2.67747e+06	2.72321e+06	2.6826e+06	2.60877e+06	2.95586e+06		2.74014e+06	2.88555e+06	2.75115e+06	2.74261e+06		1.05307	0.393095	1.00402	0.960447	1.0009	0.993
gi|820158709	beta-enolase-like [Scleropages formosus]	6.34421e+06	5.34036e+06	5.68663e+06	6.45162e+06	7.22194e+06	4.80654e+06	6.3976e+06	6.92032e+06	7.51677e+06	6.58605e+06	6.7923e+06	7.26504e+06	7.9562e+06	7.4728e+06	7.31487e+06		5.9557e+06	6.3366e+06	6.96504e+06	7.50223e+06		1.06395	0.509586	1.16947	0.0817581	1.25967	0.00928649
gi|642127006	bifunctional glutamate proline--tRNA ligase isoform X1- unnamed protein product [Oncorhynchus mykiss]	1.83356e+06	1.66819e+06	1.58961e+06	1.41382e+06	1.30521e+06	1.26533e+06	1.43968e+06	1.33845e+06	1.51439e+06	1.58959e+06	1.36449e+06	1.39975e+06	1.51519e+06	1.4612e+06	1.42533e+06		1.62629e+06	1.33716e+06	1.48949e+06	1.45037e+06		0.822215	0.00567381	0.915879	0.206517	0.891825	0.0847995
gi|642105537	blood vessel epicardial substance- unnamed protein product [Oncorhynchus mykiss]	446240	445871	462405	407450	459683	655383	581418	486547	528789	418021	449936	414636	470272	465390	481388		440491	545758	465582	457921		1.23898	0.0168341	1.05696	0.542465	1.03957	0.624972
gi|642100215	cadherin-2- unnamed protein product [Oncorhynchus mykiss]	2.32398e+06	2.40414e+06	2.47585e+06	2.32227e+06	2.54478e+06	2.48493e+06	2.37915e+06	2.8858e+06	2.3602e+06	2.14512e+06	2.66878e+06	2.64997e+06	2.59379e+06	2.36738e+06	2.302e+06		2.38156e+06	2.57366e+06	2.39137e+06	2.47829e+06		1.08066	0.231658	1.00412	0.99454	1.04061	0.534778
gi|47086479	calcium-binding mitochondrial carrier protein Aralar1 [Danio rerio]_x0001_gi|35505525|gb|AAH57495.1| Solute carrier family 25 (mitochondrial carrier Aralar) member 12 [Danio rerio]	505780	541819	417693	486026	458421	486620	492137	389394	388939	503415	420415	595068	432211	353726	505317		487830	456643	437590	471580		0.936071	0.516674	0.897014	0.31986	0.966691	0.637559
gi|642099708	calnexin-like isoform X2- unnamed protein product [Oncorhynchus mykiss]	6.33931e+06	5.5599e+06	6.48075e+06	5.06604e+06	6.25739e+06	6.68423e+06	4.76372e+06	6.59044e+06	5.94494e+06	6.25662e+06	6.7194e+06	5.78965e+06	6.4241e+06	6.69432e+06	5.96286e+06		5.8615e+06	6.07394e+06	6.30698e+06	6.21773e+06		1.03624	0.690537	1.076	0.374434	1.06077	0.435991
gi|642101857	calpain small subunit 1-like- unnamed protein product [Oncorhynchus mykiss]	1.48086e+06	1.56321e+06	1.48898e+06	1.69786e+06	1.68128e+06	1.4163e+06	998070	1.22395e+06	1.64277e+06	1.51539e+06	1.61003e+06	1.30528e+06	1.34615e+06	1.44815e+06	1.52444e+06		1.55773e+06	1.3299e+06	1.5894e+06	1.40601e+06		0.853743	0.0592978	1.02033	0.823357	0.9026	0.249265
gi|642118485	calpain small subunit 1-like- unnamed protein product [Oncorhynchus mykiss]	3.87314e+06	3.74994e+06	3.69423e+06	3.8179e+06	3.78059e+06	3.10294e+06	2.32118e+06	3.27429e+06	3.29302e+06	3.93864e+06	2.52081e+06	3.34045e+06	1.42367e+06	3.23408e+06	3.03228e+06		3.7838e+06	3.11975e+06	3.25082e+06	2.75762e+06		0.824501	0.207126	0.859142	0.339495	0.728796	0.0328627
gi|642124807	calpastatin isoform X5- unnamed protein product [Oncorhynchus mykiss]	2.79254e+06	2.70751e+06	2.94823e+06	2.73111e+06	3.00453e+06	2.883e+06	3.06674e+06	2.92422e+06	2.73114e+06	2.67496e+06	2.59974e+06	3.16314e+06	2.74408e+06	2.93221e+06	3.46395e+06		2.79485e+06	2.96962e+06	2.66861e+06	3.07584e+06		1.06253	0.275639	0.954832	0.442766	1.10054	0.105847
gi|642090956	calponin-1- unnamed protein product [Oncorhynchus mykiss]	960588	1.20123e+06	1.03503e+06	1.07857e+06	1.90602e+06	1.32899e+06	1.44844e+06	1.89181e+06	1.25697e+06	1.40209e+06	1.72293e+06	1.35499e+06	1.77275e+06	1.2705e+06	1.39341e+06		1.06886e+06	1.64381e+06	1.46066e+06	1.44791e+06		1.53792	0.000559971	1.36657	0.0103343	1.35464	0.00761646
gi|224613524	Calreticulin precursor [Salmo salar]	3.53057e+06	3.49741e+06	3.50099e+06	3.73191e+06	3.75503e+06	3.31256e+06	4.08695e+06	3.92571e+06	3.6404e+06	3.81938e+06	3.4741e+06	3.32396e+06	3.58557e+06	3.90093e+06	3.56368e+06		3.56522e+06	3.77006e+06	3.64463e+06	3.59353e+06		1.05746	0.356672	1.02227	0.72521	1.00794	0.90686
gi|289191356	carbonic anhydrase II [Oncorhynchus mykiss]_x0001_gi|41059441|gb|AAR99329.1| cytoplasmic carbonic anhydrase [Oncorhynchus mykiss]	2.1391e+06	2.15746e+06	2.04375e+06	1.95037e+06	2.13117e+06	2.03847e+06	2.15959e+06	1.9944e+06	1.94021e+06	1.70177e+06	1.89321e+06	1.71628e+06	1.73403e+06	1.84278e+06	2.37947e+06		2.07267e+06	2.08091e+06	1.84507e+06	1.91814e+06		1.00398	0.950773	0.890188	0.129864	0.925444	0.224104
gi|31559727	cardiac myosin light chain 2 [Danio rerio]	4.59877e+06	4.23114e+06	5.25037e+06	5.52968e+06	4.16504e+06	2.94162e+06	4.98172e+06	5.1137e+06	5.72035e+06	5.95386e+06	5.14235e+06	4.09247e+06	5.96446e+06	5.5814e+06	4.25238e+06		4.90249e+06	4.30052e+06	5.60552e+06	4.97268e+06		0.877211	0.21593	1.1434	0.284467	1.01432	0.957017
gi|297206842	cardiac troponin I [Oncorhynchus mykiss]_x0001_gi|294769619|gb|ADF36682.1| cardiac troponin I [Oncorhynchus mykiss]	1.15521e+06	966037	1.02743e+06	752490	1.35816e+06	1.1529e+06	1.35028e+06	1.79115e+06	812558	901409	981934	1.13487e+06	1.11706e+06	1.13189e+06	802000		975291	1.41312e+06	898634	1.04646e+06		1.44892	0.00337087	0.9214	0.537029	1.07297	0.510892
gi|642114175	carnitine O-acetyltransferase-like- unnamed protein product [Oncorhynchus mykiss]	1.52661e+06	1.48512e+06	1.31004e+06	1.699e+06	1.42757e+06	1.44981e+06	1.20399e+06	1.31021e+06	1.15053e+06	1.48624e+06	1.33052e+06	1.47082e+06	1.23164e+06	1.48478e+06	1.33844e+06		1.50519e+06	1.3479e+06	1.32243e+06	1.38142e+06		0.895498	0.154978	0.878582	0.116735	0.917771	0.263802
gi|642132136	carnitine O-acetyltransferase-like- unnamed protein product [Oncorhynchus mykiss]	3.04452e+06	3.22993e+06	3.05736e+06	2.81615e+06	3.0407e+06	3.32077e+06	2.91543e+06	2.86515e+06	2.6006e+06	2.728e+06	2.85022e+06	2.98056e+06	2.85344e+06	2.88796e+06	2.84696e+06		3.03699e+06	3.03551e+06	2.72627e+06	2.89223e+06		0.999513	0.985312	0.897689	0.0687082	0.952334	0.36151
gi|642126861	catalase isoform X1- unnamed protein product [Oncorhynchus mykiss]	1.88853e+06	3.13217e+06	2.0793e+06	1.69565e+06	1.93061e+06	1.99658e+06	2.24e+06	1.78654e+06	1.87258e+06	1.86214e+06	2.06923e+06	1.85498e+06	1.82582e+06	1.73017e+06	2.13382e+06		2.19891e+06	1.98843e+06	1.93465e+06	1.8862e+06		0.90428	0.471987	0.879822	0.376094	0.857786	0.22961
gi|642114294	CDGSH iron-sulfur domain-containing mitochondrial-like- unnamed protein product [Oncorhynchus mykiss]	1.75394e+06	1.916e+06	1.76079e+06	1.714e+06	1.41644e+06	1.62953e+06	1.98414e+06	1.43875e+06	1.56327e+06	1.86992e+06	1.35289e+06	1.38768e+06	1.55488e+06	1.21047e+06	1.03126e+06		1.78618e+06	1.61722e+06	1.59536e+06	1.29607e+06		0.905405	0.272048	0.893169	0.255036	0.725612	0.00306723
gi|642121126	chloride intracellular channel 4- unnamed protein product [Oncorhynchus mykiss]	1.55404e+06	1.36502e+06	1.34584e+06	1.34724e+06	1.19665e+06	1.0537e+06	1.24722e+06	1.18702e+06	1.35503e+06	1.50557e+06	1.29507e+06	1.46551e+06	1.28294e+06	1.45567e+06	1.6974e+06		1.40303e+06	1.17115e+06	1.38522e+06	1.47538e+06		0.834725	0.0143783	0.987306	0.857682	1.05156	0.482551
gi|642101042	citrate mitochondrial-like- unnamed protein product [Oncorhynchus mykiss]	7.52499e+06	7.46043e+06	7.38414e+06	7.68835e+06	6.86835e+06	7.14491e+06	7.06677e+06	6.98834e+06	8.3872e+06	7.52027e+06	7.51129e+06	7.15674e+06	7.22525e+06	6.49088e+06	5.98492e+06		7.51448e+06	7.01709e+06	7.80625e+06	6.71445e+06		0.93381	0.211546	1.03883	0.525707	0.893535	0.0436424
gi|642021228	Coagulation factor XIII A chain- unnamed protein product [Oncorhynchus mykiss]	633155	625264	561074	787999	573754	478333	614641	507862	720954	648078	675073	617086	593287	653660	568567		651873	543647	681369	608150		0.833978	0.0277195	1.04525	0.52972	0.932927	0.405071
gi|808867257	Coatomer subunit beta [Larimichthys crocea]	1.60115e+06	1.57444e+06	1.54712e+06	1.35045e+06	1.56476e+06	1.79329e+06	1.17017e+06	1.75475e+06	1.34578e+06	1.38161e+06	1.49777e+06	1.58998e+06	1.56839e+06	1.55195e+06	1.33428e+06		1.51829e+06	1.57074e+06	1.40839e+06	1.51115e+06		1.03455	0.789523	0.927615	0.420038	0.995296	0.953057
gi|642073798	Coatomer subunit beta- unnamed protein product [Oncorhynchus mykiss]	516608	409063	406338	466341	431955	624772	431714	454147	432986	442858	478795	692536	407903	491785	412282		449588	485647	451546	501127		1.08021	0.535264	1.00436	0.944286	1.11464	0.427723
gi|642110588	collagen alpha-3(VI) chain-like isoform X2- unnamed protein product [Oncorhynchus mykiss]	2.79902e+06	3.15729e+06	3.20148e+06	3.50835e+06	3.36202e+06	2.57786e+06	2.74213e+06	3.97755e+06	2.60574e+06	3.32704e+06	2.57446e+06	2.98309e+06	2.67125e+06	2.96758e+06	2.68954e+06		3.16654e+06	3.16489e+06	2.83574e+06	2.82786e+06		0.99948	0.893093	0.895535	0.254253	0.893046	0.231554
gi|642110589	collagen alpha-3(VI) chain-like- unnamed protein product [Oncorhynchus mykiss]	1.29653e+06	1.17319e+06	1.32879e+06	1.2329e+06	1.16218e+06	1.27371e+06	1.28047e+06	1.57937e+06	1.21693e+06	1.23037e+06	1.37496e+06	1.40462e+06	1.27483e+06	1.34254e+06	1.30199e+06		1.25785e+06	1.32393e+06	1.27409e+06	1.331e+06		1.05254	0.48275	1.01291	0.859173	1.05815	0.385088
gi|642131366	collagen alpha-3(VI) chain-like- unnamed protein product [Oncorhynchus mykiss]	2.22218e+06	2.59143e+06	2.45505e+06	2.80018e+06	2.36963e+06	2.48049e+06	3.06713e+06	2.94449e+06	2.34353e+06	2.15663e+06	2.94627e+06	2.482e+06	2.41472e+06	2.67141e+06	2.47368e+06		2.51721e+06	2.71543e+06	2.48214e+06	2.51045e+06		1.07875	0.358108	0.986068	0.819745	0.997315	0.998907
gi|642065884	Complement component 1 Q subcomponent-binding mitochondrial precursor- unnamed protein product [Oncorhynchus mykiss]	2.69164e+06	2.4613e+06	2.60431e+06	2.76552e+06	2.81914e+06	3.08888e+06	1.58686e+06	2.78635e+06	3.52225e+06	2.76791e+06	2.61936e+06	2.52172e+06	2.5422e+06	3.26105e+06	2.12018e+06		2.63069e+06	2.57031e+06	2.96984e+06	2.61129e+06		0.977046	0.672153	1.12892	0.409895	0.992623	0.884063
gi|431608	complement component C3 partial [Oncorhynchus mykiss]	1.15975e+06	1.24241e+06	1.11772e+06	1.22918e+06	1.4007e+06	1.62411e+06	1.06849e+06	1.31679e+06	1.30026e+06	1.09053e+06	1.10291e+06	1.30267e+06	1.18166e+06	1.33797e+06	1.27155e+06		1.18727e+06	1.35252e+06	1.16457e+06	1.27346e+06		1.13919	0.132617	0.98088	0.794475	1.0726	0.369457
gi|638115677	complement factor Bf-2 partial [Oncorhynchus mykiss]	1.25755e+06	1.32662e+06	1.43302e+06	1.2959e+06	1.49769e+06	1.56745e+06	1.40515e+06	1.40712e+06	1.47243e+06	1.36749e+06	1.36236e+06	1.36739e+06	1.29709e+06	1.42918e+06	1.29454e+06		1.32827e+06	1.46935e+06	1.40076e+06	1.34705e+06		1.10622	0.0651718	1.05457	0.34425	1.01414	0.781515
gi|642116176	creatine kinase M-type-like- unnamed protein product [Oncorhynchus mykiss]	4.74862e+06	4.4815e+06	4.55788e+06	4.31179e+06	4.60193e+06	3.9087e+06	2.8204e+06	4.14185e+06	4.80584e+06	6.22831e+06	4.71823e+06	4.92025e+06	4.72871e+06	4.562e+06	3.98945e+06		4.52495e+06	3.86822e+06	5.25079e+06	4.5501e+06		0.854866	0.0806477	1.16041	0.17574	1.00556	0.973567
gi|642103935	creatine kinase S- mitochondrial- unnamed protein product [Oncorhynchus mykiss]	5.9918e+06	5.35553e+06	5.28761e+06	6.12626e+06	6.57147e+06	6.17462e+06	3.27479e+06	3.90214e+06	5.3874e+06	5.7457e+06	6.68214e+06	5.49238e+06	6.14203e+06	5.98394e+06	4.15826e+06		5.6903e+06	4.98076e+06	5.93841e+06	5.44415e+06		0.875306	0.206145	1.0436	0.778722	0.956742	0.690616
gi|213512959	creatine kinase-2 [Salmo salar]_x0001_gi|197632381|gb|ACH70914.1| creatine kinase-2 [Salmo salar]_x0001_gi|514052103|emb|CDF77024.1| creatine kinase muscle [Oncorhynchus mykiss]	1.21433e+07	1.02824e+07	1.20573e+07	8.31357e+06	1.00503e+07	9.44649e+06	7.72031e+06	1.28139e+07	1.04236e+07	1.18974e+07	1.05609e+07	9.82794e+06	1.13671e+07	1.10739e+07	9.14251e+06		1.06991e+07	1.00078e+07	1.09606e+07	1.03529e+07		0.93538	0.489497	1.02444	0.761562	0.967636	0.806083
gi|642099395	Cytochrome b-c1 complex subunit mitochondrial precursor- unnamed protein product [Oncorhynchus mykiss]	1.3921e+06	1.44417e+06	1.44526e+06	1.37341e+06	1.53337e+06	1.31753e+06	1.92901e+06	1.59785e+06	1.49787e+06	1.35876e+06	1.5042e+06	1.51056e+06	1.5926e+06	1.91774e+06	1.68617e+06		1.41374e+06	1.59444e+06	1.45361e+06	1.67677e+06		1.12782	0.148277	1.0282	0.737305	1.18605	0.0369297
gi|642108285	cytochrome b-c1 complex subunit mitochondrial- unnamed protein product [Oncorhynchus mykiss]	5.367e+06	6.18168e+06	5.5168e+06	6.33578e+06	5.76303e+06	4.45481e+06	6.74866e+06	5.2057e+06	5.74809e+06	5.68905e+06	5.23352e+06	5.09128e+06	5.47406e+06	5.09173e+06	6.29124e+06		5.85032e+06	5.54305e+06	5.55689e+06	5.48707e+06		0.947478	0.444041	0.949844	0.572642	0.937911	0.4261
gi|642125443	cytochrome b-c1 complex subunit mitochondrial- unnamed protein product [Oncorhynchus mykiss]	3.03573e+06	3.07394e+06	2.88804e+06	3.10156e+06	2.83907e+06	2.84973e+06	3.41421e+06	2.70009e+06	3.18221e+06	2.79473e+06	2.60607e+06	2.94974e+06	2.80252e+06	2.99792e+06	3.22693e+06		3.02482e+06	2.95078e+06	2.86101e+06	2.99428e+06		0.975522	0.649979	0.945844	0.39045	0.989903	0.85986
gi|642106088	cytochrome b-c1 complex subunit mitochondrial-like- unnamed protein product [Oncorhynchus mykiss]	3.51735e+06	3.55704e+06	2.92344e+06	3.15796e+06	2.96637e+06	3.04154e+06	2.51502e+06	2.55125e+06	2.75732e+06	2.92192e+06	2.58311e+06	2.8302e+06	2.79197e+06	2.62004e+06	2.38583e+06		3.28895e+06	2.76854e+06	2.75412e+06	2.65701e+06		0.841772	0.0183689	0.837386	0.0251033	0.80786	0.0052931
gi|308321450	cytochrome c [Ictalurus furcatus]	3.02848e+06	3.12846e+06	2.53528e+06	3.32772e+06	2.77354e+06	2.10969e+06	4.21026e+06	2.74292e+06	3.29345e+06	3.39171e+06	2.95892e+06	3.10858e+06	3.5012e+06	2.87804e+06	3.3357e+06		3.00498e+06	2.9591e+06	3.21469e+06	3.20588e+06		0.984731	0.705424	1.06979	0.556877	1.06685	0.548086
gi|225704394	Cytochrome c [Oncorhynchus mykiss]_x0001_gi|225705174|gb|ACO08433.1| Cytochrome c [Oncorhynchus mykiss]_x0001_gi|642109567|emb|CDQ71822.1| unnamed protein product [Oncorhynchus mykiss]	2.36317e+06	2.08676e+06	2.08893e+06	2.69245e+06	2.03487e+06	1.98041e+06	2.14558e+06	2.1596e+06	2.33154e+06	2.01058e+06	1.98061e+06	2.0517e+06	2.24096e+06	2.23731e+06	2.02627e+06		2.30783e+06	2.08012e+06	2.10758e+06	2.13906e+06		0.901331	0.141681	0.91323	0.221486	0.926871	0.280598
gi|225707306	Cytochrome c [Osmerus mordax]	1.99108e+06	1.83516e+06	2.20211e+06	1.95432e+06	1.73532e+06	1.78459e+06	3.78343e+06	2.67183e+06	2.72243e+06	2.50469e+06	2.50633e+06	2.22547e+06	2.2604e+06	2.2248e+06	2.48103e+06		1.99567e+06	2.49379e+06	2.57782e+06	2.29793e+06		1.2496	0.190879	1.29171	0.0771054	1.15146	0.275855
gi|225705104	Cytochrome c oxidase subunit 5A mitochondrial precursor [Oncorhynchus mykiss]_x0001_gi|225705792|gb|ACO08742.1| Cytochrome c oxidase subunit 5A mitochondrial precursor [Oncorhynchus mykiss]	9.93053e+06	1.07104e+07	9.91341e+06	1.03625e+07	9.6834e+06	9.76444e+06	9.43917e+06	7.69059e+06	1.07961e+07	1.0162e+07	1.12247e+07	1.07057e+07	1.09628e+07	1.09285e+07	1.13155e+07		1.02292e+07	9.1444e+06	1.07276e+07	1.09781e+07		0.89395	0.0593912	1.04872	0.455362	1.07322	0.232587
gi|225704094	Cytochrome c oxidase subunit 5B mitochondrial precursor [Oncorhynchus mykiss]	8.99287e+06	1.00232e+07	9.59573e+06	1.13008e+07	8.91785e+06	6.95066e+06	1.55914e+07	8.91276e+06	1.13637e+07	1.10195e+07	1.01554e+07	6.96207e+06	1.1039e+07	8.63157e+06	8.19272e+06		9.97815e+06	1.00932e+07	1.08462e+07	8.70634e+06		1.01153	0.814593	1.08699	0.557447	0.87254	0.28499
gi|927682391	cytochrome c oxidase subunit I (mitochondrion) [Rhinichthys osculus]	1.40234e+06	1.60815e+06	1.55917e+06	1.64839e+06	1.28544e+06	1.62905e+06	1.28145e+06	1.56149e+06	1.34544e+06	1.72739e+06	1.36511e+06	1.38791e+06	1.2717e+06	1.54252e+06	1.22463e+06		1.55451e+06	1.43936e+06	1.47931e+06	1.35669e+06		0.925921	0.310917	0.951625	0.524665	0.872742	0.0937461
gi|253729505	cytochrome c oxidase subunit II [Thymallus thymallus]_x0001_gi|253729519|ref|YP_003029818.1| cytochrome c oxidase subunit II [Thymallus arcticus]_x0001_gi|849123328|ref|YP_009154004.1| cytochrome c oxidase subunit II (mitochondrion) ...	1.93808e+07	2.02845e+07	1.91445e+07	2.24375e+07	1.81072e+07	1.60057e+07	2.45328e+07	1.97671e+07	1.88937e+07	2.51822e+07	1.84421e+07	2.02332e+07	1.93198e+07	1.84218e+07	1.50943e+07		2.03119e+07	1.96032e+07	2.08394e+07	1.82673e+07		0.965111	0.632202	1.02597	0.866839	0.89934	0.259009
gi|642101830	Cytochrome c oxidase subunit mitochondrial precursor- unnamed protein product [Oncorhynchus mykiss]	1.21085e+06	1.40638e+06	1.66945e+06	1.55243e+06	1.13148e+06	1.37466e+06	2.87485e+06	1.5229e+06	2.04697e+06	1.34815e+06	1.85791e+06	1.70717e+06	1.93289e+06	1.28358e+06	1.32634e+06		1.45978e+06	1.72597e+06	1.75101e+06	1.5625e+06		1.18235	0.511902	1.1995	0.334715	1.07037	0.713868
gi|642129418	Cytochrome c oxidase subunit VIb isoform 1- unnamed protein product [Oncorhynchus mykiss]	3.91443e+06	4.44686e+06	4.11381e+06	4.07126e+06	4.97576e+06	3.51598e+06	5.20432e+06	4.61325e+06	6.05368e+06	5.81504e+06	4.20484e+06	4.65905e+06	5.49417e+06	3.84179e+06	4.73476e+06		4.13659e+06	4.57733e+06	5.35785e+06	4.68244e+06		1.10655	0.365103	1.29523	0.0331691	1.13196	0.249516
gi|209736202	Cytochrome c oxidase subunit VIIa-related protein mitochondrial precursor [Salmo salar]	3.28716e+06	3.26243e+06	3.53513e+06	2.83939e+06	3.28684e+06	3.00643e+06	2.60507e+06	2.71076e+06	3.47934e+06	3.59406e+06	3.20833e+06	3.37236e+06	3.42931e+06	3.15949e+06	3.59146e+06		3.23103e+06	2.90227e+06	3.42724e+06	3.38816e+06		0.898251	0.10819	1.06073	0.388586	1.04863	0.447699
gi|213514290	Cytosol aminopeptidase [Salmo salar]_x0001_gi|209155352|gb|ACI33908.1| Cytosol aminopeptidase [Salmo salar]	4.2193e+06	4.62399e+06	4.24061e+06	6.64932e+06	5.34375e+06	3.7984e+06	6.57924e+06	4.62638e+06	4.08314e+06	4.5264e+06	5.11085e+06	5.40909e+06	6.5227e+06	3.88853e+06	5.5395e+06		4.9333e+06	5.08694e+06	4.57346e+06	5.33996e+06		1.03114	0.825183	0.927059	0.665461	1.08243	0.540686
gi|642095393	D-dopachrome decarboxylase- unnamed protein product [Oncorhynchus mykiss]	3.98115e+06	4.04059e+06	4.16096e+06	3.97484e+06	3.22726e+06	4.55236e+06	4.37661e+06	4.97731e+06	4.20286e+06	4.27232e+06	3.56917e+06	3.49737e+06	2.84793e+06	4.54728e+06	3.28616e+06		4.03939e+06	4.28338e+06	4.01479e+06	3.54468e+06		1.0604	0.641635	0.99391	0.931584	0.877531	0.155623
gi|642101973	Dehydrogenase reductase SDR family member 4- unnamed protein product [Oncorhynchus mykiss]	1.91558e+06	1.84185e+06	1.94723e+06	1.63481e+06	1.72081e+06	1.56488e+06	1.93408e+06	1.51239e+06	1.97594e+06	2.15913e+06	1.23359e+06	1.7182e+06	1.97394e+06	1.72363e+06	1.6607e+06		1.83487e+06	1.68304e+06	1.78955e+06	1.76912e+06		0.917254	0.384733	0.975304	0.639821	0.964165	0.718263
gi|642123225	delta-1-pyrroline-5-carboxylate mitochondrial- unnamed protein product [Oncorhynchus mykiss]	5.6435e+06	6.13228e+06	5.58945e+06	7.5259e+06	5.51188e+06	4.73055e+06	7.74675e+06	5.08118e+06	7.1909e+06	6.37248e+06	5.63948e+06	5.53923e+06	5.49945e+06	5.67802e+06	5.98651e+06		6.22278e+06	5.76759e+06	6.40095e+06	5.6758e+06		0.926851	0.376356	1.02863	0.770942	0.9121	0.388261
gi|291190710	Delta-1-pyrroline-5-carboxylate synthetase [Salmo salar]_x0001_gi|929275933|ref|XP_014014719.1| PREDICTED: delta-1-pyrroline-5-carboxylate synthetase isoform X1 [Salmo salar]_x0001_gi|223649126|gb|ACN11321.1| Delta-1-pyrroline-5-carb...	1.7088e+06	952094	1.44373e+06	1.50046e+06	822171	1.28378e+06	674493	895144	1.25679e+06	986620	976390	1.38163e+06	994301	1.43845e+06	1.16847e+06		1.40127e+06	918897	1.07327e+06	1.24571e+06		0.655759	0.00692994	0.765923	0.110744	0.888988	0.453539
gi|642099683	delta(3,5)-Delta(2,4)-dienoyl- mitochondrial- unnamed protein product [Oncorhynchus mykiss]	3.30181e+06	3.3724e+06	3.21969e+06	3.66598e+06	3.46154e+06	3.30132e+06	2.85292e+06	2.88028e+06	3.60798e+06	3.25202e+06	3.21195e+06	3.37516e+06	3.36743e+06	3.46806e+06	3.7175e+06		3.38997e+06	3.12401e+06	3.35732e+06	3.48204e+06		0.921546	0.167364	0.990367	0.877135	1.02716	0.645912
gi|17221340	desmin [Oncorhynchus mykiss]	2.52813e+06	2.86873e+06	2.75562e+06	2.47296e+06	2.35801e+06	3.10182e+06	5.12906e+06	3.28625e+06	2.76934e+06	2.67052e+06	2.57863e+06	2.46441e+06	2.22117e+06	2.22191e+06	2.511e+06		2.65636e+06	3.46878e+06	2.67283e+06	2.35462e+06		1.30584	0.0595805	1.0062	0.950826	0.886409	0.300875
gi|642128609	desmoplakin isoform X1- unnamed protein product [Oncorhynchus mykiss]	5.70438e+06	4.76081e+06	5.61876e+06	4.89089e+06	5.33868e+06	4.496e+06	4.69921e+06	5.92809e+06	5.06852e+06	4.35488e+06	4.64043e+06	4.23655e+06	4.52452e+06	4.42588e+06	4.81281e+06		5.24371e+06	5.1155e+06	4.68794e+06	4.49994e+06		0.975549	0.693606	0.894012	0.154139	0.858159	0.0430195
gi|642048628	dihydrolipoyllysine-residue acetyltransferase component of pyruvate dehydrogenase mitochondrial- unnamed protein product [Oncorhynchus mykiss]	1.27653e+06	1.39105e+06	1.24934e+06	1.8653e+06	1.53236e+06	1.32028e+06	1.47222e+06	1.35561e+06	1.68036e+06	1.52971e+06	1.57487e+06	1.71061e+06	1.58196e+06	1.69107e+06	1.61467e+06		1.44555e+06	1.42012e+06	1.59498e+06	1.64958e+06		0.982407	0.936385	1.10337	0.193687	1.14114	0.0739845
gi|642090418	disulfide-isomerase A3 precursor- unnamed protein product [Oncorhynchus mykiss]	3.03345e+06	2.92466e+06	3.4466e+06	3.28179e+06	4.18218e+06	3.00245e+06	3.65655e+06	3.95129e+06	2.97558e+06	3.78743e+06	3.34e+06	2.91559e+06	3.92724e+06	2.60697e+06	3.52724e+06		3.17162e+06	3.69812e+06	3.36767e+06	3.24426e+06		1.166	0.127413	1.06181	0.572807	1.0229	0.89769
gi|642113054	disulfide-isomerase isoform X1- unnamed protein product [Oncorhynchus mykiss]	472296	565582	460893	473373	464633	508750	553809	538844	599901	649406	500022	446094	508111	552639	471536		493036	516509	583110	494595		1.04761	0.514243	1.18269	0.0484928	1.00316	0.963185
gi|642114273	disulfide-isomerase- unnamed protein product [Oncorhynchus mykiss]	1.99603e+06	1.66819e+06	1.8669e+06	1.72086e+06	1.57655e+06	1.99144e+06	1.55983e+06	1.83402e+06	1.99188e+06	1.84966e+06	1.68895e+06	2.02785e+06	2.16445e+06	2.22698e+06	1.95967e+06		1.813e+06	1.74046e+06	1.8435e+06	2.09474e+06		0.95999	0.522168	1.01682	0.81778	1.1554	0.0448199
gi|213514208	DNA replication licensing factor MCM3 [Salmo salar]_x0001_gi|209154824|gb|ACI33644.1| DNA replication licensing factor MCM3 [Salmo salar]	342415	258705	229424	172272	236752	299696	190868	192785	208339	192544	191888	336160	226186	294300	242728		250704	230026	197591	274843		0.917518	0.583263	0.788143	0.160083	1.09629	0.41443
gi|213512198	DNA-(apurinic or apyrimidinic site) lyase [Salmo salar]_x0001_gi|929105957|ref|XP_014064164.1| PREDICTED: DNA-(apurinic or apyrimidinic site) lyase-like [Salmo salar]_x0001_gi|929105967|ref|XP_014064168.1| PREDICTED: DNA-(apurinic or...	1.79373e+06	1.58414e+06	1.71707e+06	1.61477e+06	1.79895e+06	1.83969e+06	1.78075e+06	1.90252e+06	1.73095e+06	1.5765e+06	1.80588e+06	1.78644e+06	1.68178e+06	1.42712e+06	2.09127e+06		1.67743e+06	1.83048e+06	1.70444e+06	1.74665e+06		1.09124	0.221387	1.01611	0.837443	1.04127	0.646957
gi|642122098	electron transfer flavo -ubiquinone mitochondrial- unnamed protein product [Oncorhynchus mykiss]	318613	394740	382063	389007	383531	398370	456937	373818	359822	384538	342612	353091	387681	303457	375301		371106	403164	362324	354882		1.08639	0.245277	0.976336	0.777795	0.956284	0.52095
gi|642124310	electron transfer flavo -ubiquinone mitochondrial- unnamed protein product [Oncorhynchus mykiss]	5.09096e+06	4.82604e+06	5.65195e+06	5.39097e+06	4.69819e+06	4.57117e+06	5.01146e+06	4.75705e+06	4.96856e+06	5.10072e+06	4.89527e+06	4.47783e+06	5.11557e+06	5.08029e+06	4.22448e+06		5.23998e+06	4.75947e+06	4.98818e+06	4.72455e+06		0.908298	0.111804	0.951947	0.445626	0.901634	0.0810295
gi|642126618	electron transfer flavo subunit beta- unnamed protein product [Oncorhynchus mykiss]	1.20928e+06	1.63223e+06	1.33356e+06	1.05926e+06	1.21624e+06	1.58357e+06	1.4984e+06	1.3984e+06	1.33545e+06	1.38792e+06	1.22871e+06	1.19593e+06	1.13125e+06	1.19209e+06	1.20045e+06		1.30858e+06	1.42415e+06	1.31736e+06	1.17993e+06		1.08832	0.267328	1.00671	0.838401	0.901686	0.27365
gi|642130364	electron transfer flavo subunit beta- unnamed protein product [Oncorhynchus mykiss]	1.20855e+06	1.57137e+06	1.55628e+06	1.83706e+06	1.65727e+06	1.93052e+06	1.84563e+06	1.49366e+06	1.7422e+06	1.32257e+06	1.82106e+06	1.77916e+06	1.59502e+06	1.64646e+06	1.57574e+06		1.54332e+06	1.73177e+06	1.62861e+06	1.64909e+06		1.12211	0.196144	1.05527	0.578201	1.06854	0.409418
gi|642125484	elongation factor 1-delta isoform X1- unnamed protein product [Oncorhynchus mykiss]	3.00066e+06	3.1058e+06	3.16915e+06	2.80945e+06	3.08711e+06	3.15904e+06	2.9982e+06	3.17265e+06	2.78149e+06	3.0055e+06	3.16646e+06	2.64061e+06	3.21361e+06	3.17856e+06	3.04569e+06		3.02127e+06	3.10425e+06	2.98448e+06	3.01962e+06		1.02747	0.622413	0.987825	0.835918	0.999454	0.964649
gi|642056264	elongation factor mitochondrial- unnamed protein product [Oncorhynchus mykiss]	1.22535e+06	1.21085e+06	1.3684e+06	1.54027e+06	1.53323e+06	1.41849e+06	869470	1.04475e+06	1.55107e+06	1.23074e+06	955371	1.36961e+06	1.14009e+06	1.25585e+06	1.12389e+06		1.33622e+06	1.21649e+06	1.24573e+06	1.22236e+06		0.910397	0.350945	0.932278	0.520754	0.914792	0.474671
gi|642117724	elongation factor mitochondrial- unnamed protein product [Oncorhynchus mykiss]	2.01668e+06	1.91912e+06	1.81012e+06	1.78472e+06	1.7537e+06	1.97077e+06	2.08741e+06	1.91395e+06	2.21186e+06	2.04793e+06	1.90421e+06	2.1288e+06	1.93757e+06	1.99109e+06	2.30201e+06		1.88266e+06	1.93146e+06	2.05467e+06	2.08987e+06		1.02592	0.677477	1.09136	0.189595	1.11006	0.0970763
gi|213515380	enigma LIM domain protein-like [Salmo salar]_x0001_gi|197632243|gb|ACH70845.1| enigma LIM domain protein-like [Salmo salar]	5.08781e+06	6.42007e+06	4.75312e+06	4.54801e+06	6.00578e+06	4.738e+06	5.30525e+06	4.94134e+06	4.87424e+06	4.4609e+06	5.33097e+06	5.70044e+06	5.28173e+06	5.02296e+06	6.52019e+06		5.20225e+06	5.24759e+06	4.8887e+06	5.63133e+06		1.00872	0.869421	0.939729	0.539455	1.08248	0.324887
gi|117518748	enolase [Cyprinus carpio]	3.89425e+06	3.70663e+06	3.71991e+06	4.12902e+06	4.52548e+06	3.72265e+06	3.97385e+06	4.40314e+06	4.6163e+06	4.21886e+06	4.72908e+06	4.51417e+06	4.54069e+06	4.27652e+06	4.75696e+06		3.86245e+06	4.15628e+06	4.52141e+06	4.52209e+06		1.07607	0.222345	1.17061	0.0196831	1.17078	0.0126018
gi|98979423	enolase B [Polypterus senegalus]	1.81455e+06	1.99593e+06	1.78093e+06	2.21213e+06	2.65312e+06	1.61278e+06	2.01526e+06	2.26858e+06	2.57921e+06	1.84114e+06	2.58825e+06	2.04264e+06	2.41801e+06	2.0129e+06	2.50332e+06		1.95088e+06	2.13744e+06	2.3362e+06	2.24421e+06		1.09562	0.454261	1.19751	0.141906	1.15036	0.19534
gi|642133025	enoyl- delta isomerase mitochondrial-like isoform X1- unnamed protein product [Oncorhynchus mykiss]	7.78137e+06	7.44052e+06	8.1516e+06	7.70001e+06	7.25077e+06	8.45568e+06	5.79526e+06	8.98268e+06	9.45383e+06	7.4384e+06	8.11763e+06	7.66202e+06	7.69887e+06	8.9376e+06	5.99709e+06		7.76838e+06	7.6211e+06	8.33662e+06	7.57389e+06		0.981041	0.737921	1.07315	0.529551	0.974965	0.719805
gi|225705120	Enoyl-CoA hydratase mitochondrial precursor [Oncorhynchus mykiss]	793525	767008	752395	701395	491426	689140	1.05667e+06	507690	408310	336164	439141	434158	598054	1.13518e+06	786723		753581	686232	394538	738528		0.910628	0.43355	0.523551	0.00371776	0.980025	0.652111
gi|213511865	enoyl-CoA hydratase mitochondrial precursor [Salmo salar]_x0001_gi|197632033|gb|ACH70740.1| enoyl Coenzyme A hydratase short chain 1 mitochondrial [Salmo salar]_x0001_gi|209147976|gb|ACI32915.1| Enoyl-CoA hydratase mitochondrial pr...	3.04162e+06	2.91318e+06	2.87775e+06	3.2147e+06	3.27446e+06	2.83607e+06	3.53611e+06	3.16428e+06	3.42023e+06	3.269e+06	3.31644e+06	3.58603e+06	2.70387e+06	2.36049e+06	3.55494e+06		3.01181e+06	3.20273e+06	3.33522e+06	3.05133e+06		1.06339	0.486293	1.10738	0.269715	1.01312	0.982434
gi|642097805	Ependymin precursor- unnamed protein product [Oncorhynchus mykiss]	2.01285e+06	2.05564e+06	1.90755e+06	2.14647e+06	2.37239e+06	2.2752e+06	2.19994e+06	2.30506e+06	2.37295e+06	2.08617e+06	2.11827e+06	1.73744e+06	1.72848e+06	1.82421e+06	2.12625e+06		2.03063e+06	2.28815e+06	2.19246e+06	1.8541e+06		1.12682	0.0514646	1.0797	0.234729	0.913066	0.119517
gi|808884967	Epiplakin [Larimichthys crocea]	2.41661e+06	2.37726e+06	870181	819344	812332	984803	1.15043e+06	958423	795566	801472	914288	912447	884034	939316	833168		1.62085e+06	976497	837109	892241		0.60246	0.0712485	0.516463	0.0247159	0.550477	0.0318428
gi|209155350	Epoxide hydrolase 2 [Salmo salar]	1.22256e+06	1.16257e+06	1.25519e+06	1.78789e+06	1.37815e+06	1.44888e+06	1.61248e+06	1.33857e+06	1.49439e+06	1.21498e+06	1.59659e+06	1.44678e+06	1.35363e+06	1.32097e+06	1.25592e+06		1.35705e+06	1.44452e+06	1.43532e+06	1.34433e+06		1.06445	0.403958	1.05767	0.504081	0.99062	0.958716
gi|642048564	ES1 mitochondrial-like- unnamed protein product [Oncorhynchus mykiss]	3.06028e+06	4.46759e+06	3.39994e+06	3.73364e+06	3.39409e+06	3.24674e+06	4.12679e+06	2.89709e+06	3.33004e+06	3.05367e+06	3.60974e+06	2.91637e+06	3.03111e+06	4.22983e+06	3.11036e+06		3.66536e+06	3.41618e+06	3.33115e+06	3.32192e+06		0.932017	0.490649	0.908819	0.415772	0.9063	0.320827
gi|198285479	eukaryotic translation elongation factor 1 gamma [Salmo salar]	7.64567e+06	6.5829e+06	7.97144e+06	8.00966e+06	7.6586e+06	7.18985e+06	5.00318e+06	8.42438e+06	6.51757e+06	7.88323e+06	7.29039e+06	6.65977e+06	6.76385e+06	8.22121e+06	6.94398e+06		7.55242e+06	7.069e+06	7.2304e+06	7.1472e+06		0.935992	0.404082	0.957362	0.676844	0.946347	0.565387
gi|642079662	Fatty acid-binding heart- unnamed protein product [Oncorhynchus mykiss]	6.28441e+06	6.08516e+06	6.00504e+06	6.76831e+06	6.77949e+06	5.24729e+06	8.14883e+06	6.93947e+06	8.17233e+06	7.1005e+06	7.73698e+06	6.24263e+06	8.0765e+06	6.23327e+06	7.58375e+06		6.28573e+06	6.77877e+06	7.66993e+06	7.03404e+06		1.07844	0.458451	1.22021	0.0461926	1.11905	0.226218
gi|642084984	Fatty acid-binding heart- unnamed protein product [Oncorhynchus mykiss]	4.50745e+06	4.53131e+06	4.86279e+06	5.0315e+06	4.44041e+06	3.9336e+06	5.73098e+06	4.944e+06	4.9352e+06	4.31458e+06	4.227e+06	4.23202e+06	5.14092e+06	4.28825e+06	5.27958e+06		4.73326e+06	4.76225e+06	4.49226e+06	4.73519e+06		1.00612	0.975805	0.949084	0.538074	1.00041	0.964033
gi|185132459	fatty acid-binding protein heart [Oncorhynchus mykiss]_x0001_gi|2811080|sp|O13008.3|FABPH_ONCMY RecName: Full=Fatty acid-binding protein heart; AltName: Full=Fatty acid-binding protein 3; AltName: Full=Heart-type fatty acid-b...	2.04e+07	2.09993e+07	1.98257e+07	2.27125e+07	2.0504e+07	1.78381e+07	2.15832e+07	1.9625e+07	2.20851e+07	2.01616e+07	1.88956e+07	2.01247e+07	1.83061e+07	1.93987e+07	2.16754e+07		2.09844e+07	1.98876e+07	2.03807e+07	1.98762e+07		0.947731	0.369761	0.971234	0.646854	0.94719	0.369527
gi|238231615	Ferritin heavy subunit [Oncorhynchus mykiss]_x0001_gi|225703252|gb|ACO07472.1| Ferritin heavy subunit [Oncorhynchus mykiss]	2.9028e+06	2.47055e+06	2.87017e+06	2.89033e+06	2.79692e+06	3.11525e+06	2.53743e+06	2.64065e+06	3.80385e+06	2.51167e+06	2.26375e+06	2.06118e+06	2.79694e+06	1.90008e+06	2.28105e+06		2.78346e+06	2.77256e+06	2.85976e+06	2.25981e+06		0.996083	0.964013	1.02741	0.977396	0.81187	0.0514692
gi|642093704	fibrinogen gamma chain- unnamed protein product [Oncorhynchus mykiss]	3.55337e+06	4.15348e+06	3.58759e+06	3.66722e+06	4.37085e+06	3.75954e+06	3.36005e+06	3.73308e+06	5.06968e+06	2.86662e+06	3.49829e+06	4.29084e+06	3.63142e+06	3.38591e+06	4.69709e+06		3.74041e+06	3.80588e+06	3.81153e+06	4.00132e+06		1.0175	0.888019	1.01901	0.946853	1.06975	0.566982
gi|642077721	filamin-B-like isoform X2- unnamed protein product [Oncorhynchus mykiss]	874243	886061	835606	844882	928752	843234	1.1242e+06	941391	778822	924072	788656	866429	927105	1.01308e+06	1.06743e+06		860198	959395	830517	968512		1.11532	0.14355	0.965495	0.610321	1.12592	0.106317
gi|642041130	filamin-C-like isoform X3- unnamed protein product partial [Oncorhynchus mykiss]	2.7297e+06	2.97874e+06	3.30584e+06	3.40651e+06	3.66791e+06	3.00416e+06	4.19449e+06	4.23225e+06	3.35406e+06	3.392e+06	3.85373e+06	2.91351e+06	3.70756e+06	3.28614e+06	3.26247e+06		3.1052e+06	3.7747e+06	3.53326e+06	3.29242e+06		1.21561	0.0316099	1.13786	0.151427	1.06029	0.475841
gi|238231380	FK506-binding protein 1A [Oncorhynchus mykiss]_x0001_gi|304434637|ref|NP_001135037.2| FK506-binding protein 1B [Salmo salar]_x0001_gi|223646642|gb|ACN10079.1| FK506-binding protein 1A [Salmo salar]_x0001_gi|223672489|gb|ACN12426.1| FK506-b...	3.85719e+06	3.32054e+06	3.37244e+06	3.33698e+06	3.30507e+06	2.69968e+06	3.72317e+06	3.29913e+06	3.24699e+06	3.41228e+06	3.01135e+06	3.30969e+06	3.25111e+06	3.13803e+06	3.77477e+06		3.47179e+06	3.25676e+06	3.22354e+06	3.3684e+06		0.938064	0.336844	0.928494	0.33968	0.97022	0.66252
gi|642123466	Flavin reductase- unnamed protein product [Oncorhynchus mykiss]	3.07026e+06	3.62055e+06	2.89355e+06	2.9773e+06	3.21231e+06	2.81583e+06	3.40275e+06	2.97971e+06	2.86629e+06	3.22138e+06	2.81063e+06	2.8318e+06	3.09163e+06	4.03972e+06	3.1711e+06		3.14041e+06	3.10265e+06	2.9661e+06	3.28356e+06		0.987974	0.889908	0.944493	0.516648	1.04558	0.614376
gi|642112464	Four and a half LIM domains 1- unnamed protein product [Oncorhynchus mykiss]	3.04672e+06	2.67106e+06	3.02883e+06	2.16315e+06	2.47775e+06	2.35261e+06	2.56304e+06	2.91774e+06	2.21185e+06	2.73224e+06	3.01325e+06	2.62472e+06	2.89782e+06	2.50572e+06	2.42012e+06		2.72744e+06	2.57779e+06	2.65245e+06	2.6121e+06		0.945129	0.560483	0.972504	0.77372	0.957709	0.674414
gi|291190668	fructose-bisphosphate aldolase A [Salmo salar]_x0001_gi|929074751|ref|XP_014047649.1| PREDICTED: fructose-bisphosphate aldolase A isoform X1 [Salmo salar]_x0001_gi|929293566|ref|XP_014024037.1| PREDICTED: fructose-bisphosphate aldola...	3.87552e+06	4.14055e+06	4.53539e+06	3.95602e+06	4.58225e+06	3.70035e+06	5.79005e+06	5.65095e+06	3.71232e+06	4.63724e+06	4.55933e+06	3.70787e+06	5.1304e+06	4.06404e+06	4.38749e+06		4.12687e+06	4.9309e+06	4.30296e+06	4.32245e+06		1.19483	0.106756	1.04267	0.713742	1.04739	0.674643
gi|642110900	fructose-bisphosphate aldolase A- unnamed protein product [Oncorhynchus mykiss]	1.4492e+07	1.68232e+07	1.49619e+07	1.41046e+07	1.5401e+07	1.16926e+07	1.82243e+07	1.45027e+07	1.26991e+07	1.53734e+07	1.60305e+07	1.31287e+07	1.63609e+07	1.40606e+07	1.43595e+07		1.50954e+07	1.49552e+07	1.4701e+07	1.44774e+07		0.990708	0.822831	0.973872	0.756058	0.95906	0.624329
gi|642050295	fucose mutarotase isoform X1- unnamed protein product [Oncorhynchus mykiss]	923501	895700	918441	1.16198e+06	832385	879989	694864	758947	1.11302e+06	1.19938e+06	1.10533e+06	910841	726860	717468	965423		974906	791546	1.13925e+06	830148		0.811921	0.0214525	1.16857	0.0845229	0.851516	0.0602713
gi|642112962	gelsolin-like isoform X2- unnamed protein product [Oncorhynchus mykiss]	2.50476e+06	2.58309e+06	2.8087e+06	3.17856e+06	3.23332e+06	2.63637e+06	2.53775e+06	3.10455e+06	2.78767e+06	3.03747e+06	2.81298e+06	2.44093e+06	2.95109e+06	3.24088e+06	2.60716e+06		2.76878e+06	2.878e+06	2.87937e+06	2.81001e+06		1.03945	0.628715	1.03994	0.611749	1.01489	0.866244
gi|642119775	glucose-6-phosphate isomerase- unnamed protein product [Oncorhynchus mykiss]	6.46414e+06	6.44846e+06	6.72632e+06	5.4929e+06	6.34764e+06	6.34984e+06	5.65573e+06	6.11072e+06	5.96866e+06	6.66652e+06	6.0634e+06	6.88644e+06	6.62361e+06	7.05985e+06	6.54293e+06		6.28296e+06	6.11598e+06	6.23286e+06	6.77821e+06		0.973424	0.658191	0.992027	0.918252	1.07882	0.178691
gi|60223019	glucose-regulated protein 78kDa [Oncorhynchus mykiss]	1.47641e+06	1.2028e+06	1.3949e+06	1.39879e+06	1.21873e+06	1.53437e+06	1.90197e+06	1.334e+06	1.68659e+06	1.28191e+06	1.62513e+06	1.48659e+06	1.49589e+06	1.65683e+06	1.65105e+06		1.36823e+06	1.49727e+06	1.53121e+06	1.57259e+06		1.09431	0.387769	1.11912	0.274423	1.14937	0.131673
gi|642090462	glutamate mitochondrial- unnamed protein product [Oncorhynchus mykiss]	361505	396222	387922	415686	247016	404743	361717	233003	585235	426655	405170	353859	317302	342657	370768		390334	311619	472353	346147		0.798341	0.0370769	1.21013	0.155334	0.886796	0.292455
gi|642127960	glutamate mitochondrial-like- unnamed protein product [Oncorhynchus mykiss]	1.12055e+06	1.01334e+06	1.03762e+06	1.06004e+06	1.15271e+06	1.12522e+06	919831	1.08441e+06	1.26076e+06	1.20093e+06	852002	1.21662e+06	930104	1.04525e+06	1.25678e+06		1.05789e+06	1.07054e+06	1.10456e+06	1.11219e+06		1.01196	0.921136	1.04412	0.760904	1.05133	0.626226
gi|642101101	glutamine gamma-glutamyltransferase 2- unnamed protein product [Oncorhynchus mykiss]	1.94062e+06	2.03019e+06	1.65462e+06	1.82705e+06	1.7251e+06	3.00456e+06	1.4477e+06	1.63498e+06	1.6515e+06	1.69766e+06	1.7226e+06	2.21468e+06	1.45383e+06	1.63102e+06	1.53076e+06		1.86312e+06	1.95308e+06	1.69059e+06	1.70757e+06		1.04829	0.954106	0.907394	0.499819	0.916511	0.448991
gi|225705656	Glutaredoxin-related protein 5 [Oncorhynchus mykiss]_x0001_gi|642088660|emb|CDQ82945.1| unnamed protein product [Oncorhynchus mykiss]	453355	480537	468900	443237	496547	582906	682045	499509	450520	426875	499481	467982	481857	401720	524285		461507	565252	458958	468961		1.2248	0.0195685	0.994478	0.930128	1.01615	0.875105
gi|213514174	Glutaredoxin-related protein 5 [Salmo salar]_x0001_gi|209735340|gb|ACI68539.1| Glutaredoxin-related protein 5 [Salmo salar]_x0001_gi|223647284|gb|ACN10400.1| Glutaredoxin-related protein 5 [Salmo salar]_x0001_gi|223673167|gb|ACN12765.1| Gl...	566745	517023	581883	484276	536714	621205	674839	525629	512331	530043	642491	549214	617087	538443	657724		537482	589597	561622	590617		1.09696	0.247383	1.04491	0.614135	1.09886	0.229315
gi|642104030	glutaryl- mitochondrial-like- unnamed protein product [Oncorhynchus mykiss]	7.90088e+06	7.93402e+06	7.93661e+06	1.01835e+07	8.38252e+06	8.10082e+06	7.17084e+06	8.70492e+06	8.74376e+06	8.30957e+06	9.34076e+06	9.39423e+06	8.36499e+06	8.68052e+06	8.42938e+06		8.48876e+06	8.08978e+06	8.79803e+06	8.71728e+06		0.952999	0.510005	1.03643	0.576196	1.02692	0.638967
gi|642020054	Glutathione S-transferase A- unnamed protein product [Oncorhynchus mykiss]	9.27194e+06	9.59746e+06	8.51333e+06	9.84767e+06	9.91313e+06	1.07537e+07	8.40516e+06	9.30002e+06	1.09223e+07	7.59466e+06	8.61232e+06	7.53273e+06	7.95722e+06	9.34223e+06	8.28758e+06		9.3076e+06	9.59301e+06	9.0431e+06	8.27994e+06		1.03066	0.728226	0.971583	0.651692	0.889589	0.148961
gi|642098822	glutathione S-transferase kappa 1-like isoform X1- unnamed protein product [Oncorhynchus mykiss]	9.75972e+06	1.02931e+07	9.86909e+06	9.95007e+06	1.00493e+07	9.56602e+06	1.0005e+07	9.45954e+06	1.1336e+07	1.04064e+07	1.04981e+07	9.78898e+06	1.06159e+07	1.02552e+07	9.75605e+06		9.96799e+06	9.76997e+06	1.07468e+07	1.0104e+07		0.980134	0.667008	1.07813	0.153754	1.01365	0.779444
gi|642102539	glutathione S-transferase P- unnamed protein product partial [Oncorhynchus mykiss]	4.12347e+06	3.85487e+06	4.18755e+06	5.19678e+06	4.65518e+06	4.20914e+06	2.93763e+06	4.80107e+06	6.28132e+06	4.88412e+06	4.83783e+06	4.72699e+06	4.64911e+06	5.8213e+06	4.04644e+06		4.34067e+06	4.15075e+06	5.33442e+06	4.81096e+06		0.956248	0.612365	1.22894	0.0998626	1.10835	0.367317
gi|21955965	glyceraldehyde-3-phosphate dehydrogenase [Anguilla japonica]	1.14358e+06	903566	953427	1.33946e+06	884351	830091	659337	777684	1.03746e+06	1.10834e+06	914828	993047	959996	992480	844228		1.08501e+06	787866	1.02021e+06	947438		0.726138	0.002399	0.940277	0.583188	0.873208	0.16744
gi|410173902	glyceraldehyde-3-phosphate dehydrogenase [Coregonus maraena]	4.29262e+06	3.95392e+06	4.60878e+06	3.72266e+06	4.5104e+06	4.0207e+06	3.75144e+06	4.49636e+06	4.24914e+06	4.29557e+06	4.75184e+06	4.20149e+06	4.43746e+06	4.2588e+06	5.48306e+06		4.1445e+06	4.19473e+06	4.43218e+06	4.5952e+06		1.01212	0.864462	1.06941	0.380836	1.10875	0.1761
gi|144226179	glyceraldehyde-3-phosphate dehydrogenase [Solea senegalensis]	7.55424e+06	6.33484e+06	7.01183e+06	6.67208e+06	6.94803e+06	5.72834e+06	4.2546e+06	7.8827e+06	7.59023e+06	8.22176e+06	7.57654e+06	6.07029e+06	7.3099e+06	7.72063e+06	5.09307e+06		6.89325e+06	6.20342e+06	7.79618e+06	6.54847e+06		0.899926	0.269684	1.13099	0.323221	0.949983	0.588961
gi|642098335	glycerol-3-phosphate dehydrogenase [NAD(+)] cytoplasmic- unnamed protein product [Oncorhynchus mykiss]	2.08012e+06	2.12729e+06	1.9814e+06	1.93753e+06	1.98442e+06	2.06739e+06	1.51635e+06	2.1928e+06	1.90386e+06	2.28201e+06	1.90534e+06	1.9784e+06	1.6784e+06	1.93771e+06	1.73228e+06		2.03158e+06	1.94024e+06	2.0304e+06	1.8317e+06		0.955038	0.480845	0.999418	0.965652	0.901612	0.184888
gi|642064802	glycine--tRNA ligase- unnamed protein product partial [Oncorhynchus mykiss]	1.65628e+06	1.75829e+06	1.71707e+06	1.67056e+06	1.88972e+06	1.90274e+06	1.58581e+06	1.74565e+06	1.70148e+06	1.60074e+06	1.59184e+06	1.63699e+06	1.77632e+06	1.84281e+06	2.01711e+06		1.70055e+06	1.78098e+06	1.63135e+06	1.81831e+06		1.0473	0.454632	0.959311	0.508931	1.06925	0.276635
gi|642115994	glycogen debranching enzyme-like isoform X1- unnamed protein product [Oncorhynchus mykiss]	1.17969e+07	1.22509e+07	1.22158e+07	1.10731e+07	1.4109e+07	1.00777e+07	1.02345e+07	1.02271e+07	1.05741e+07	1.39666e+07	1.05107e+07	1.25938e+07	1.12054e+07	1.25237e+07	1.33277e+07		1.18341e+07	1.11621e+07	1.16838e+07	1.24126e+07		0.943209	0.416498	0.987296	0.814871	1.04888	0.576518
gi|642097808	Glycogen muscle form- unnamed protein product [Oncorhynchus mykiss]	3.5044e+06	3.42547e+06	3.79441e+06	3.15709e+06	3.49398e+06	3.98216e+06	3.36603e+06	3.6772e+06	3.69588e+06	3.82718e+06	3.08004e+06	3.53012e+06	3.33479e+06	3.10068e+06	3.43611e+06		3.47034e+06	3.62984e+06	3.53437e+06	3.35042e+06		1.04596	0.482282	1.01845	0.81623	0.965445	0.592897
gi|642099634	glycogen muscle form- unnamed protein product [Oncorhynchus mykiss]	1.1517e+07	1.17713e+07	1.23875e+07	9.41625e+06	1.13574e+07	1.01662e+07	5.74787e+06	1.02714e+07	9.10645e+06	1.18288e+07	9.29014e+06	9.96532e+06	1.02867e+07	1.09914e+07	6.50557e+06		1.1273e+07	9.38571e+06	1.00751e+07	9.43726e+06		0.832581	0.148434	0.893739	0.455694	0.837155	0.184296
gi|213515556	glycogen phosphorylase muscle form [Salmo salar]_x0001_gi|197632011|gb|ACH70729.1| glycogen phosphorylase [Salmo salar]	1.94325e+06	2.2892e+06	1.94076e+06	1.63655e+06	2.15261e+06	1.99021e+06	1.85682e+06	2.02002e+06	1.86584e+06	2.22432e+06	2.02e+06	2.22459e+06	1.97559e+06	2.1268e+06	1.76274e+06		1.95244e+06	2.00492e+06	2.03672e+06	2.02243e+06		1.02688	0.665915	1.04317	0.562684	1.03585	0.606492
gi|642129014	Glyoxalase domain-containing 4- unnamed protein product [Oncorhynchus mykiss]	907784	986824	913845	1.02277e+06	1.07637e+06	796700	1.19624e+06	952379	800110	1.01833e+06	822807	891869	836091	807713	924008		957806	1.00542e+06	880415	864920		1.04971	0.637079	0.919199	0.320297	0.903022	0.221455
gi|575523569	guanine nucleotide-binding protein subunit beta-2-like 1-2 partial [Coregonus lavaretus]_x0001_gi|575523799|gb|AHG98233.1| guanine nucleotide-binding protein subunit beta-2-like 1-2 partial [Coregonus clupeaformis]	7.3194e+06	6.82888e+06	7.47414e+06	7.06642e+06	7.69854e+06	6.95824e+06	6.56143e+06	8.867e+06	7.42072e+06	7.91428e+06	8.02986e+06	8.53866e+06	9.1196e+06	8.51664e+06	8.67878e+06		7.17221e+06	7.5213e+06	7.78828e+06	8.71342e+06		1.04867	0.506355	1.0859	0.229572	1.21489	0.0058134
gi|641999112	heat shock beta-2- unnamed protein product [Oncorhynchus mykiss]	242821	202601	259506	279886	239465	421354	527797	267794	272158	265991	269855	347102	287891	283834	230588		246203	364102	269335	287354		1.47887	0.0256075	1.09395	0.53229	1.16714	0.297514
gi|213514058	heat shock cognate 71 kDa protein [Salmo salar]_x0001_gi|218931112|ref|NP_001117704.1| heat shock cognate 70 kDa protein [Oncorhynchus mykiss]_x0001_gi|232285|sp|P08108.2|HSP70_ONCMY RecName: Full=Heat shock cognate 70 kDa protein; S...	5.95727e+06	5.96324e+06	6.46336e+06	6.09249e+06	6.31554e+06	5.69803e+06	6.31323e+06	7.45038e+06	6.14868e+06	6.76397e+06	6.74124e+06	6.71646e+06	6.48018e+06	6.82164e+06	6.87192e+06		6.11909e+06	6.4443e+06	6.55129e+06	6.72255e+06		1.05315	0.416994	1.07063	0.288495	1.09862	0.118769
gi|185136332	heat shock protein alpha-crystallin-related 1 [Oncorhynchus mykiss]_x0001_gi|116090567|gb|AAZ14862.2| Hsp27alpha [Oncorhynchus mykiss]_x0001_gi|157890435|dbj|BAF80897.1| heat shock 27kDa protein 1 transcript variant 1 [Oncorhynchus...	7.82186e+06	8.25542e+06	8.9758e+06	9.59953e+06	8.8037e+06	8.04746e+06	1.00164e+07	1.00795e+07	9.70479e+06	8.63684e+06	8.80603e+06	7.59606e+06	9.1871e+06	8.67859e+06	8.0329e+06		8.66315e+06	9.23676e+06	9.04922e+06	8.37366e+06		1.06621	0.365388	1.04456	0.542068	0.966584	0.625387
gi|213514822	heat shock protein 10 [Salmo salar]_x0001_gi|197632127|gb|ACH70787.1| heat shock protein 10 [Salmo salar]	2.58078e+06	2.73841e+06	2.55789e+06	3.51719e+06	2.62658e+06	1.60884e+06	3.98501e+06	3.09033e+06	3.03526e+06	3.01827e+06	2.8111e+06	2.3689e+06	3.18447e+06	2.77541e+06	3.92045e+06		2.84857e+06	2.82769e+06	2.95488e+06	3.06231e+06		0.992671	0.742631	1.03732	0.785636	1.07503	0.675772
gi|808860526	Heat shock protein HSP 90-alpha [Larimichthys crocea]	1.66006e+06	1.55023e+06	1.42402e+06	1.37241e+06	1.75967e+06	1.97561e+06	956930	1.37797e+06	1.23237e+06	1.50959e+06	1.38946e+06	1.63416e+06	1.50456e+06	1.44168e+06	1.47153e+06		1.50168e+06	1.51755e+06	1.37714e+06	1.51298e+06		1.01057	0.843004	0.917066	0.49309	1.00753	0.937936
gi|642052966	Hemoglobin subunit alpha- unnamed protein product [Oncorhynchus mykiss]	3.77142e+06	5.42807e+06	4.26747e+06	4.51399e+06	4.12242e+06	5.01875e+06	3.13193e+06	3.08278e+06	7.24994e+06	2.69979e+06	3.30122e+06	3.82468e+06	2.25506e+06	3.37052e+06	3.43962e+06		4.49524e+06	3.83897e+06	4.41698e+06	3.22247e+06		0.854008	0.355531	0.982592	0.594493	0.716863	0.0732258
gi|642089873	Hemoglobin subunit alpha- unnamed protein product [Oncorhynchus mykiss]	1.20179e+06	1.39008e+06	1.17699e+06	1.68396e+06	1.46651e+06	1.93202e+06	983885	1.09647e+06	2.00072e+06	935091	1.08475e+06	1.24131e+06	789533	832699	1.15819e+06		1.3632e+06	1.36972e+06	1.34019e+06	1.00543e+06		1.00478	0.907558	0.983116	0.733602	0.737552	0.0833842
gi|225703436	Hemoglobin subunit alpha-4 [Oncorhynchus mykiss]	935400	1.05948e+06	1.06932e+06	863690	805566	976298	829119	789251	1.29772e+06	652809	770994	853601	773067	759446	710815		981974	850059	907175	774232		0.865663	0.215304	0.923828	0.334587	0.788445	0.0507211
gi|225704218	Hemoglobin subunit alpha-4 [Oncorhynchus mykiss]	3.17456e+06	4.15232e+06	3.69461e+06	2.7724e+06	3.24778e+06	4.25425e+06	2.98552e+06	5.0174e+06	4.08149e+06	2.46463e+06	3.05249e+06	3.03796e+06	2.48833e+06	5.17446e+06	4.07889e+06		3.44847e+06	3.87624e+06	3.19954e+06	3.69491e+06		1.12405	0.503926	0.927813	0.621732	1.07146	0.79269
gi|225704312	Hemoglobin subunit alpha-4 [Oncorhynchus mykiss]	5.48451e+06	6.04464e+06	5.60542e+06	3.28848e+06	3.69704e+06	3.64443e+06	3.42218e+06	4.18556e+06	4.43569e+06	4.40711e+06	3.17552e+06	3.20148e+06	2.26021e+06	4.04305e+06	3.98794e+06		5.10576e+06	3.7373e+06	4.00611e+06	3.37317e+06		0.731977	0.0550757	0.784624	0.149291	0.660659	0.00906333
gi|642089871	hemoglobin subunit alpha-4- unnamed protein product [Oncorhynchus mykiss]	5.66421e+06	6.01543e+06	6.19192e+06	3.56708e+06	3.33464e+06	3.75773e+06	2.80877e+06	5.46696e+06	5.35223e+06	3.68452e+06	3.11949e+06	4.46798e+06	2.27878e+06	4.53163e+06	4.80063e+06		5.35966e+06	3.84203e+06	4.05208e+06	4.01975e+06		0.716842	0.0781474	0.756033	0.167515	0.750002	0.11075
gi|642095147	hemoglobin subunit alpha-4- unnamed protein product [Oncorhynchus mykiss]	4.82302e+06	5.36462e+06	5.76695e+06	3.65356e+06	3.60897e+06	4.25791e+06	2.99677e+06	3.88794e+06	5.42416e+06	3.34792e+06	2.91022e+06	3.32921e+06	2.62107e+06	3.27128e+06	3.6772e+06		4.90204e+06	3.6879e+06	3.8941e+06	3.22469e+06		0.752319	0.0461986	0.794384	0.0878558	0.657826	0.00568005
gi|642089872	hemoglobin subunit beta- unnamed protein product [Oncorhynchus mykiss]	858824	889594	868270	517565	567372	816537	560777	737301	1.18884e+06	598156	545109	874574	535352	781891	874125		783563	670497	777367	766486		0.855702	0.401202	0.992093	0.793442	0.978205	0.918442
gi|642041295	hemoglobin subunit beta-1- unnamed protein product [Oncorhynchus mykiss]	1.7181e+07	2.06526e+07	1.5902e+07	1.28816e+07	1.22995e+07	2.19132e+07	7.84823e+06	8.41313e+06	2.47939e+07	1.31256e+07	1.18625e+07	1.47381e+07	4.48452e+06	7.99625e+06	1.16912e+07		1.66543e+07	1.26185e+07	1.6594e+07	9.72751e+06		0.757674	0.180568	0.996379	0.868491	0.584084	0.02623
gi|642089874	Hemoglobin subunit beta-1- unnamed protein product [Oncorhynchus mykiss]	1.19874e+06	1.38957e+06	1.43397e+06	1.05199e+06	1.19275e+06	1.7028e+06	1.30919e+06	1.50202e+06	1.38967e+06	982478	1.13466e+06	1.04395e+06	1.07839e+06	1.18599e+06	1.35747e+06		1.26857e+06	1.42669e+06	1.16893e+06	1.16645e+06		1.12464	0.247383	0.92146	0.429513	0.919501	0.409581
gi|225703460	Hemoglobin subunit beta-4 [Oncorhynchus mykiss]	581832	776406	1.09812e+06	548692	580898	1.10413e+06	692805	811972	304815	226775	743440	1.05114e+06	316302	596189	916283		751264	797452	425010	719978		1.06148	0.795247	0.565727	0.0354037	0.958356	0.70987
gi|225704348	Hemoglobin subunit beta-4 [Oncorhynchus mykiss]_x0001_gi|225704384|gb|ACO08038.1| Hemoglobin subunit beta-4 [Oncorhynchus mykiss]_x0001_gi|642095148|emb|CDQ79876.1| unnamed protein product [Oncorhynchus mykiss]	3.8845e+06	4.45126e+06	3.75831e+06	3.17492e+06	3.26125e+06	3.42755e+06	2.86049e+06	3.57842e+06	5.10783e+06	2.99298e+06	2.91123e+06	3.47239e+06	2.46145e+06	4.05101e+06	3.5204e+06		3.81725e+06	3.28193e+06	3.67068e+06	3.37631e+06		0.859763	0.250183	0.961604	0.621436	0.884488	0.30255
gi|1848139	hemopexin-like protein [Oncorhynchus mykiss]	6.47181e+06	6.43756e+06	6.36209e+06	6.87879e+06	8.94907e+06	6.22755e+06	7.2025e+06	7.61621e+06	5.82327e+06	6.21958e+06	6.89315e+06	7.73861e+06	7.39937e+06	8.81201e+06	7.20732e+06		6.53756e+06	7.49883e+06	6.312e+06	7.78933e+06		1.14704	0.0925573	0.965497	0.640651	1.19147	0.0296378
gi|642104862	Heterogeneous nuclear ribonucleo M- unnamed protein product [Oncorhynchus mykiss]	372934	363792	382713	412966	391793	447583	424777	401099	366172	376838	437171	425116	405062	386093	411628		383101	416313	393394	406975		1.08669	0.153516	1.02687	0.68606	1.06232	0.286601
gi|642090843	heterogeneous nuclear ribonucleo M-like isoform X2- unnamed protein product [Oncorhynchus mykiss]	938935	1.08917e+06	945336	994857	1.05644e+06	914225	1.22208e+06	1.06058e+06	1.07251e+06	913561	1.10785e+06	941725	1.01498e+06	1.05577e+06	1.16132e+06		992074	1.06333e+06	1.03131e+06	1.04345e+06		1.07183	0.361333	1.03955	0.63098	1.05179	0.491119
gi|642112617	heterogeneous nuclear ribonucleo U 1- unnamed protein product [Oncorhynchus mykiss]	1.28217e+06	1.17286e+06	1.19815e+06	1.0853e+06	1.25637e+06	1.30313e+06	1.02566e+06	1.28636e+06	1.2303e+06	1.18324e+06	1.22613e+06	1.41125e+06	1.12377e+06	1.10579e+06	1.37149e+06		1.18462e+06	1.21788e+06	1.21322e+06	1.25308e+06		1.02808	0.729221	1.02414	0.742855	1.05779	0.4744
gi|213511366	heterogeneous nuclear ribonucleoprotein D-like [Salmo salar]_x0001_gi|197631983|gb|ACH70715.1| heterogeneous nuclear ribonucleoprotein D-like [Salmo salar]_x0001_gi|221221618|gb|ACM09470.1| Heterogeneous nuclear ribonucleoprotein D-l...	1.63524e+06	1.88754e+06	2.41381e+06	1.85811e+06	1.93902e+06	1.51178e+06	2.11994e+06	1.79662e+06	1.8589e+06	2.13252e+06	1.8825e+06	1.96398e+06	2.06216e+06	1.74374e+06	1.90684e+06		1.94868e+06	1.84184e+06	1.95797e+06	1.91918e+06		0.945175	0.531855	1.00477	0.887986	0.984863	0.935584
gi|808874909	Heterogeneous nuclear ribonucleoprotein L [Larimichthys crocea]	1.10561e+06	1.86883e+06	1.13225e+06	1.08305e+06	1.25222e+06	1.34705e+06	1.3418e+06	1.2773e+06	1.22999e+06	1.16506e+06	1.50446e+06	1.4449e+06	1.2506e+06	1.3648e+06	1.29863e+06		1.29743e+06	1.30459e+06	1.29983e+06	1.33973e+06		1.00552	0.745956	1.00185	0.829537	1.0326	0.566411
gi|642121839	hexokinase-1 isoform X1- unnamed protein product [Oncorhynchus mykiss]	296563	334874	320655	352710	287254	398460	357345	274853	357588	373232	419141	365802	295771	326848	369106		326201	329478	383320	339382		1.01005	0.99788	1.17511	0.0879242	1.04041	0.652923
gi|642118009	hexokinase-1-like isoform X1- unnamed protein product [Oncorhynchus mykiss]	1.23015e+06	1.18554e+06	1.24451e+06	1.32536e+06	1.43293e+06	1.58434e+06	675385	1.102e+06	1.0837e+06	1.38773e+06	1.18862e+06	1.05722e+06	1.28765e+06	1.01896e+06	659872		1.24639e+06	1.19867e+06	1.22002e+06	1.00593e+06		0.961709	0.581052	0.97884	0.88067	0.807071	0.143215
gi|642092840	histidine triad nucleotide-binding 1- unnamed protein product [Oncorhynchus mykiss]	3.14365e+06	3.07693e+06	3.06398e+06	3.18212e+06	3.30401e+06	2.7828e+06	4.61348e+06	3.65248e+06	3.4555e+06	3.20622e+06	3.02469e+06	3.46811e+06	3.58315e+06	2.85088e+06	3.6121e+06		3.11667e+06	3.58819e+06	3.22881e+06	3.37856e+06		1.15129	0.171608	1.03598	0.721283	1.08403	0.391682
gi|642064996	histone-lysine N-methyltransferase SMYD1-like isoform X2- unnamed protein product [Oncorhynchus mykiss]	5.87708e+06	5.66929e+06	5.66688e+06	5.80793e+06	5.25803e+06	5.27871e+06	5.64407e+06	6.29018e+06	6.41289e+06	5.60944e+06	5.81551e+06	5.65732e+06	5.46931e+06	6.39932e+06	5.28167e+06		5.7553e+06	5.61775e+06	5.94595e+06	5.70191e+06		0.9761	0.651591	1.03313	0.626984	0.990723	0.840799
gi|642010340	hydroxysteroid dehydrogenase 2- unnamed protein product [Oncorhynchus mykiss]	1.15404e+07	1.19296e+07	1.12684e+07	1.35737e+07	1.12777e+07	1.03336e+07	1.40656e+07	1.16372e+07	1.4337e+07	1.34659e+07	1.16712e+07	1.3567e+07	1.21646e+07	1.24659e+07	1.21104e+07		1.2078e+07	1.18285e+07	1.3158e+07	1.2577e+07		0.979342	0.730294	1.08942	0.282694	1.04131	0.558871
gi|223647292	Hydroxysteroid dehydrogenase-like protein 2 [Salmo salar]_x0001_gi|223673175|gb|ACN12769.1| Hydroxysteroid dehydrogenase-like protein 2 [Salmo salar]	7.25051e+06	6.61606e+06	6.26607e+06	8.2201e+06	6.25084e+06	5.75419e+06	7.95963e+06	6.75232e+06	7.64865e+06	8.27573e+06	6.88673e+06	6.82978e+06	7.21225e+06	7.29776e+06	6.86814e+06		7.08819e+06	6.67924e+06	7.6037e+06	7.05198e+06		0.942307	0.4222	1.07273	0.379298	0.994893	0.997971
gi|225705870	Ictacalcin [Oncorhynchus mykiss]	1.00816e+06	959130	1.01696e+06	955400	1.12589e+06	988454	1.06894e+06	1.03757e+06	1.19936e+06	1.55356e+06	1.26329e+06	1.10918e+06	1.17186e+06	1.11718e+06	1.12243e+06		984913	1.05521e+06	1.33874e+06	1.13016e+06		1.07138	0.255304	1.35924	0.000201865	1.14747	0.0302242
gi|259089211	Ictacalcin [Oncorhynchus mykiss]_x0001_gi|225705468|gb|ACO08580.1| Ictacalcin [Oncorhynchus mykiss]_x0001_gi|225705514|gb|ACO08603.1| Ictacalcin [Oncorhynchus mykiss]	1.50942e+06	1.55936e+06	1.69061e+06	1.42862e+06	1.68638e+06	1.67813e+06	1.77534e+06	1.71197e+06	1.99124e+06	2.11397e+06	1.45e+06	1.71547e+06	1.61312e+06	1.78361e+06	1.56014e+06		1.547e+06	1.71295e+06	1.85173e+06	1.66808e+06		1.10727	0.171341	1.19698	0.046641	1.07827	0.309328
gi|642091957	inosine-5 -monophosphate dehydrogenase 2 isoform X1- unnamed protein product [Oncorhynchus mykiss]	403722	402119	365429	378678	448749	428142	504042	433636	352973	365470	377071	359220	475234	383433	510440		387487	453642	365171	432082		1.17073	0.046627	0.942408	0.463027	1.11509	0.189681
gi|642073501	isochorismatase domain-containing 1- unnamed protein product [Oncorhynchus mykiss]	997384	676581	682731	693873	592762	725674	512181	497496	646214	602631	503974	751834	589964	576901	678579		762642	582028	584273	649320		0.763173	0.0193724	0.766117	0.034013	0.851408	0.157097
gi|642118720	isocitrate dehydrogenase [NAD] subunit mitochondrial-like isoform X1- unnamed protein product [Oncorhynchus mykiss]		4.19718e+06	4.38159e+06	4.12923e+06	4.54722e+06	4.39142e+06	4.11814e+06	4.46743e+06	3.99771e+06	4.35869e+06	4.14522e+06	4.31957e+06	4.58175e+06	3.97363e+06	4.34453e+06		4.236e+06	4.38105e+06	4.16721e+06	4.30487e+06		1.03424	0.437289	0.98376	0.837973	1.01626	0.675624
gi|642110146	isoleucine--tRNA mitochondrial isoform X2- unnamed protein product [Oncorhynchus mykiss]	2.66373e+06	2.70241e+06	2.58105e+06	2.74394e+06	2.80195e+06	2.93832e+06	2.34879e+06	2.70573e+06	2.51458e+06	2.70256e+06	2.63615e+06	2.77497e+06	2.70691e+06	2.49074e+06	2.45963e+06		2.67278e+06	2.6987e+06	2.61776e+06	2.60806e+06		1.0097	0.908373	0.979414	0.730833	0.975785	0.650823
gi|213511174	isovaleryl-CoA dehydrogenase mitochondrial [Salmo salar]_x0001_gi|209151757|gb|ACI33082.1| Probable isovaleryl-CoA dehydrogenase [Salmo salar]	1.76865e+06	1.80597e+06	2.08765e+06	1.97027e+06	1.59297e+06	1.85725e+06	2.38744e+06	2.12498e+06	1.89721e+06	2.12842e+06	1.80921e+06	2.20016e+06	1.82204e+06	1.92758e+06	1.58935e+06		1.90813e+06	1.99066e+06	1.94495e+06	1.88478e+06		1.04325	0.703803	1.01929	0.84047	0.987762	0.84703
gi|642087840	kelch 20- unnamed protein product [Oncorhynchus mykiss]	532447	761484	532695	776366	504291	517462	586434	611134	627130	574886	604870	513921	323057	667876	661556		650748	554830	602295	541602		0.852604	0.295086	0.925543	0.679716	0.832277	0.145052
gi|185133062	keratin type I cytoskeletal 18 [Oncorhynchus mykiss]_x0001_gi|82190150|sp|O57607.1|K1C18_ONCMY RecName: Full=Keratin type I cytoskeletal 18; AltName: Full=Cytokeratin-18; Short=CK-18; AltName: Full=Keratin-18; Short=K18; AltN...	735189	709100	772973	903178	750598	750830	1.09452e+06	774160	778627	924863	882142	747766	930600	787402	599530		780110	842527	861877	766324		1.08001	0.501131	1.10482	0.355377	0.982329	0.798374
gi|642093780	kynurenine--oxoglutarate transaminase 1 isoform X1- unnamed protein product [Oncorhynchus mykiss]	3.20742e+06	2.95207e+06	2.96862e+06	2.78359e+06	2.86559e+06	3.10075e+06	2.38323e+06	2.72765e+06	2.74922e+06	2.78719e+06	2.97795e+06	2.89172e+06	3.01727e+06	3.1711e+06	2.75927e+06		2.97792e+06	2.7693e+06	2.83812e+06	2.95984e+06		0.929944	0.227362	0.953054	0.477865	0.993927	0.920286
gi|642116587	lactoylglutathione lyase-like- unnamed protein product [Oncorhynchus mykiss]	2.46114e+06	2.61077e+06	2.51857e+06	2.28003e+06	2.40394e+06	2.29497e+06	2.94214e+06	2.428e+06	2.44054e+06	2.32295e+06	2.35049e+06	2.4075e+06	2.47798e+06	2.3123e+06	2.53205e+06		2.46762e+06	2.51726e+06	2.37133e+06	2.43246e+06		1.02012	0.779876	0.960975	0.544051	0.985749	0.816004
gi|642124060	lamin-B1- unnamed protein product [Oncorhynchus mykiss]	3.04651e+06	2.84813e+06	3.00033e+06	3.25355e+06	3.13506e+06	2.97813e+06	3.13405e+06	3.34838e+06	2.9719e+06	2.94191e+06	2.80204e+06	2.95091e+06	2.87899e+06	2.59009e+06	3.36431e+06		3.03713e+06	3.14891e+06	2.90528e+06	2.94608e+06		1.0368	0.539904	0.956588	0.497531	0.97002	0.570492
gi|642086179	lamin-B2-like isoform X2- unnamed protein product [Oncorhynchus mykiss]	3.79222e+06	3.47956e+06	3.4112e+06	3.88418e+06	3.89826e+06	4.19532e+06	4.1621e+06	4.09656e+06	3.90748e+06	3.52882e+06	3.89562e+06	3.67874e+06	3.84627e+06	3.40984e+06	3.82659e+06		3.64179e+06	4.08806e+06	3.77731e+06	3.69036e+06		1.12254	0.0393873	1.03721	0.519487	1.01334	0.796429
gi|642114895	laminin subunit gamma-1- unnamed protein product [Oncorhynchus mykiss]	586008	606455	605958	571995	630002	671295	849189	744095	666684	605268	687686	665640	667945	725666	679234		592604	723645	653213	684621		1.22113	0.00672494	1.10228	0.170509	1.15528	0.034054
gi|642131130	LEG1 homolog- unnamed protein product [Oncorhynchus mykiss]	425351	896854	498566	889019	636846	115437	481297	1.07547e+06	562769	808470	688972	525861	454021	454220	943833		677447	577262	686737	594484		0.852113	0.293868	1.01371	0.878408	0.877535	0.719571
gi|642118287	leucine-rich PPR motif-containing mitochondrial- unnamed protein product [Oncorhynchus mykiss]	850767	917841	856320	1.04351e+06	897691	854581	803634	987157	1.01501e+06	1.00744e+06	1.04402e+06	1.08059e+06	832723	851599	895001		917109	885766	1.02216e+06	914977		0.965824	0.623257	1.11454	0.149313	0.997675	0.95039
gi|642118288	leucine-rich PPR motif-containing mitochondrial- unnamed protein product [Oncorhynchus mykiss]	512549	454256	522739	536668	541811	575521	528204	631966	465166	588916	498093	672071	552456	513463	548966		506553	569375	517392	571739		1.12402	0.121736	1.0214	0.816024	1.12869	0.117764
gi|185132436	leukocyte elastase inhibitor [Oncorhynchus mykiss]_x0001_gi|51949906|gb|AAU14875.1| leukocyte elastase inhibitor [Oncorhynchus mykiss]	3.94792e+06	3.71886e+06	4.38969e+06	4.29309e+06	3.90394e+06	3.6442e+06	3.97788e+06	4.17937e+06	3.99818e+06	3.86535e+06	4.20465e+06	4.2329e+06	4.67526e+06	4.41331e+06	4.23042e+06		4.08739e+06	3.92635e+06	4.02273e+06	4.38797e+06		0.9606	0.476666	0.984181	0.807976	1.07354	0.197938
gi|642090458	LIM domain-binding 3-like isoform X2- unnamed protein product [Oncorhynchus mykiss]	2.40906e+06	2.89833e+06	2.51071e+06	2.62355e+06	2.94453e+06	2.59163e+06	4.36823e+06	3.0186e+06	2.32133e+06	2.6363e+06	2.57674e+06	2.70689e+06	2.99634e+06	2.83355e+06	2.89778e+06		2.61041e+06	3.23075e+06	2.51146e+06	2.85864e+06		1.23764	0.0398959	0.962093	0.694192	1.09509	0.305217
gi|642113151	lipoamide acyltransferase component of branched-chain alpha-keto acid dehydrogenase mitochondrial- unnamed protein product [Oncorhynchus mykiss]	1.12251e+06	754031	886650	732626	866476	796969	727550	826209	936150	743830	940591	828518	929856	834167	1.22104e+06		873955	804301	873524	953396		0.920301	0.497464	0.999507	0.939057	1.0909	0.392627
gi|642120258	lipoamide acyltransferase component of branched-chain alpha-keto acid dehydrogenase mitochondrial- unnamed protein product [Oncorhynchus mykiss]	1.9195e+06	1.92395e+06	1.91807e+06	1.84031e+06	1.96284e+06	2.13619e+06	1.77168e+06	2.10908e+06	2.04358e+06	1.78887e+06	2.18975e+06	1.8806e+06	2.18765e+06	1.83317e+06	2.10246e+06		1.90046e+06	1.99494e+06	2.0074e+06	2.00097e+06		1.04972	0.46808	1.05627	0.45259	1.05289	0.440115
gi|642036621	long-chain specific acyl- mitochondrial- unnamed protein product partial [Oncorhynchus mykiss]	3.73026e+06	3.77409e+06	3.87714e+06	3.62148e+06	3.00612e+06	3.33059e+06	3.6583e+06	3.74705e+06	4.6684e+06	4.17215e+06	3.98869e+06	3.57762e+06	3.25823e+06	4.37952e+06	3.49536e+06		3.75074e+06	3.43552e+06	4.27641e+06	3.67768e+06		0.915957	0.202883	1.14015	0.100869	0.980522	0.714212
gi|209148755	Long-chain specific acyl-CoA dehydrogenase mitochondrial precursor [Salmo salar]	339752	333931	395667	366300	270944	622248	482486	338833	379028	345992	439286	454871	341650	390091	402855		358912	428627	388102	397367		1.19424	0.345901	1.08133	0.60573	1.10714	0.467714
gi|642091397	long-chain-fatty-acid-- ligase 1-like- unnamed protein product [Oncorhynchus mykiss]	7.15323e+06	7.07655e+06	6.77028e+06	6.98239e+06	5.51762e+06	6.48802e+06	3.68033e+06	5.66829e+06	6.5791e+06	6.28203e+06	6.45878e+06	6.49094e+06	5.80621e+06	6.49413e+06	5.17709e+06		6.99561e+06	5.33856e+06	6.43997e+06	5.99209e+06		0.76313	0.0066652	0.920573	0.422996	0.85655	0.107537
gi|185133193	lysine ketoglutarate reductase/saccharopine dehydrogenase [Oncorhynchus mykiss]_x0001_gi|53851170|gb|AAU95502.1| lysine ketoglutarate reductase/saccharopine dehydrogenase [Oncorhynchus mykiss]_x0001_gi|642086887|emb|CDQ83747.1| unnam...	2.07792e+06	2.40527e+06	2.27837e+06	2.23449e+06	2.28359e+06	2.01652e+06	2.48943e+06	2.06848e+06	2.19353e+06	2.22323e+06	2.25558e+06	2.0977e+06	2.29511e+06	2.11173e+06	2.08661e+06		2.24901e+06	2.21451e+06	2.22411e+06	2.14779e+06		0.984659	0.757459	0.988931	0.873165	0.954994	0.429835
gi|642124171	lysine--tRNA ligase isoform X2- unnamed protein product [Oncorhynchus mykiss]	3.95874e+06	3.95755e+06	3.89815e+06	3.91611e+06	4.13529e+06	4.27216e+06	3.59085e+06	4.18651e+06	3.96569e+06	4.25677e+06	3.83132e+06	3.8214e+06	4.07097e+06	4.66637e+06	3.84004e+06		3.93264e+06	4.0462e+06	4.01793e+06	4.09969e+06		1.02888	0.655415	1.02169	0.745926	1.04248	0.515638
gi|213514150	MACRO domain-containing protein 1 [Salmo salar]_x0001_gi|209154620|gb|ACI33542.1| MACRO domain-containing protein 1 [Salmo salar]	4.18962e+06	4.54176e+06	4.18701e+06	4.19998e+06	4.6941e+06	4.1674e+06	4.16674e+06	4.08703e+06	3.78119e+06	4.006e+06	4.20204e+06	4.03865e+06	4.17546e+06	4.32366e+06	5.02007e+06		4.27959e+06	4.27882e+06	3.99641e+06	4.38946e+06		0.999819	0.984822	0.93383	0.284084	1.02567	0.701334
gi|642126829	Malate cytoplasmic- unnamed protein product [Oncorhynchus mykiss]	2.22354e+06	1.99417e+06	2.10158e+06	2.84645e+06	2.34488e+06	1.90369e+06	1.90172e+06	2.3236e+06	2.54372e+06	2.7946e+06	2.95124e+06	2.43858e+06	2.86313e+06	2.40178e+06	1.86929e+06		2.29144e+06	2.11847e+06	2.76319e+06	2.3932e+06		0.924517	0.44096	1.20588	0.0723169	1.04441	0.661822
gi|642046090	malate cytoplasmic-like- unnamed protein product [Oncorhynchus mykiss]	7.08349e+06	7.70375e+06	7.45956e+06	9.68608e+06	9.58543e+06	5.52926e+06	8.14032e+06	8.7507e+06	1.03185e+07	1.17446e+07	9.18802e+06	7.71322e+06	7.87221e+06	9.96743e+06	8.05702e+06		7.98322e+06	8.00143e+06	1.0417e+07	8.40247e+06		1.00228	0.920725	1.30487	0.0344539	1.05252	0.627344
gi|213514494	malate dehydrogenase 2-2 NAD (mitochondrial) [Salmo salar]_x0001_gi|197632451|gb|ACH70949.1| malate dehydrogenase 2-2 NAD (mitochondrial) [Salmo salar]_x0001_gi|209734296|gb|ACI68017.1| Malate dehydrogenase mitochondrial precursor...	3.44843e+06	3.47713e+06	3.22261e+06	3.80266e+06	3.577e+06	3.54976e+06	3.43241e+06	3.63208e+06	2.98568e+06	3.18815e+06	3.68599e+06	3.85622e+06	3.55326e+06	3.78229e+06	3.45337e+06		3.4877e+06	3.54781e+06	3.28661e+06	3.66129e+06		1.01723	0.746134	0.942342	0.328333	1.04977	0.39598
gi|642114507	Malate mitochondrial precursor- unnamed protein product [Oncorhynchus mykiss]	4.92004e+06	4.97786e+06	5.03933e+06	5.9037e+06	5.97096e+06	6.30172e+06	5.54208e+06	4.44696e+06	5.46264e+06	4.99495e+06	6.05113e+06	5.61868e+06	5.31684e+06	4.70341e+06	5.39873e+06		5.21023e+06	5.56543e+06	5.50291e+06	5.25941e+06		1.06817	0.441037	1.05617	0.518523	1.00944	0.896686
gi|642102801	Mannose-6-phosphate receptor-binding 1- unnamed protein product [Oncorhynchus mykiss]	6.10464e+06	7.72148e+06	6.75548e+06	6.10979e+06	6.49434e+06	6.45333e+06	7.65643e+06	6.17435e+06	6.70074e+06	5.90084e+06	6.86496e+06	6.54554e+06	7.39743e+06	6.05289e+06	7.12224e+06		6.67285e+06	6.69461e+06	6.48885e+06	6.77953e+06		1.00326	0.949249	0.972425	0.742149	1.01599	0.805503
gi|642045184	medium-chain specific acyl- mitochondrial- unnamed protein product [Oncorhynchus mykiss]	1.04769e+07	1.08942e+07	1.03167e+07	1.10445e+07	1.06613e+07	8.83412e+06	1.29588e+07	1.04807e+07	1.11453e+07	1.21148e+07	1.01645e+07	1.01678e+07	1.00206e+07	1.27974e+07	9.95728e+06		1.06831e+07	1.07337e+07	1.11415e+07	1.07358e+07		1.00474	0.958311	1.04292	0.64227	1.00493	0.995759
gi|641962909	methylcrotonoyl- carboxylase beta mitochondrial- unnamed protein product [Oncorhynchus mykiss]	2.99242e+06	2.90122e+06	3.25296e+06	3.09453e+06	3.01686e+06	5.13368e+06	3.81116e+06	2.73796e+06	3.14589e+06	2.84747e+06	3.33265e+06	3.71975e+06	2.9498e+06	3.39746e+06	3.03891e+06		3.06028e+06	3.67491e+06	3.10867e+06	3.27648e+06		1.20084	0.162083	1.01581	0.899666	1.07065	0.544505
gi|642107961	methylmalonate-semialdehyde dehydrogenase [acylating] mitochondrial-like- unnamed protein product [Oncorhynchus mykiss]	1.64021e+06	1.78194e+06	1.60729e+06	1.8908e+06	1.89869e+06	2.26036e+06	2.01323e+06	1.69744e+06	1.95491e+06	1.66151e+06	1.94603e+06	1.93306e+06	1.70622e+06	1.66113e+06	1.73081e+06		1.73006e+06	1.96743e+06	1.85415e+06	1.7578e+06		1.1372	0.0831181	1.07172	0.362515	1.01604	0.812334
gi|642107606	methylmalonyl- mitochondrial- unnamed protein product [Oncorhynchus mykiss]	4.56034e+06	4.85728e+06	4.99318e+06	5.0185e+06	5.27576e+06	4.97104e+06	5.04128e+06	4.77978e+06	4.25479e+06	4.67353e+06	4.69663e+06	4.48767e+06	5.12924e+06	4.33263e+06	4.81517e+06		4.85732e+06	5.01697e+06	4.54165e+06	4.69118e+06		1.03287	0.546938	0.935011	0.253189	0.965795	0.501867
gi|642089641	MICOS complex subunit MIC60 isoform X1- unnamed protein product [Oncorhynchus mykiss]	1.19881e+07	1.33605e+07	1.2503e+07	1.28294e+07	1.22585e+07	1.21246e+07	1.30229e+07	1.28885e+07	1.27604e+07	1.23043e+07	1.1895e+07	1.23126e+07	1.22881e+07	1.23413e+07	1.2178e+07		1.26702e+07	1.25736e+07	1.23199e+07	1.228e+07		0.992375	0.874221	0.97235	0.583045	0.969202	0.514071
gi|225705582	Microsomal glutathione S-transferase 3 [Oncorhynchus mykiss]	2.26156e+06	2.73124e+06	2.42533e+06	1.8722e+06	2.06991e+06	2.12109e+06	1.35372e+06	2.05801e+06	2.01614e+06	2.18385e+06	1.92539e+06	2.20834e+06	1.92802e+06	2.38617e+06	1.96211e+06		2.32258e+06	1.90068e+06	2.04179e+06	2.12116e+06		0.818348	0.0531188	0.879104	0.275533	0.913276	0.40224
gi|350537031	mitochondrial carnitine palmitoyltransferase I alpha1a [Oncorhynchus mykiss]_x0001_gi|301341755|gb|ADK73558.1| mitochondrial carnitine palmitoyltransferase I alpha1a [Oncorhynchus mykiss]	3.90727e+06	3.78655e+06	4.01105e+06	3.73938e+06	3.72585e+06	3.74157e+06	3.49297e+06	3.73276e+06	3.75533e+06	3.85674e+06	3.91615e+06	4.1854e+06	3.7491e+06	3.71637e+06	3.35561e+06		3.86106e+06	3.67329e+06	3.84274e+06	3.75162e+06		0.951367	0.351908	0.995254	0.936718	0.971656	0.554059
gi|198285527	mitochondrial complex I subunit NDUFAB1-like [Salmo salar]	8.68019e+06	7.60988e+06	8.78882e+06	9.89563e+06	9.7598e+06	1.05437e+07	6.01306e+06	8.36327e+06	9.90129e+06	9.8821e+06	8.73127e+06	8.0761e+06	8.23423e+06	8.82702e+06	8.32592e+06		8.74363e+06	8.66995e+06	9.50489e+06	8.36582e+06		0.991574	0.78931	1.08706	0.419381	0.95679	0.679777
gi|575523955	mitochondrial isocitrate dehydrogenase variant 1 partial [Oncorhynchus mykiss]	2.0111e+07	1.99976e+07	2.10251e+07	2.24187e+07	1.83498e+07	2.00817e+07	1.2944e+07	1.97203e+07	2.56363e+07	2.3059e+07	2.23725e+07	2.15833e+07	1.98918e+07	2.22154e+07	1.46785e+07		2.08881e+07	1.7774e+07	2.36893e+07	1.95922e+07		0.850913	0.096585	1.1341	0.259692	0.937962	0.4558
gi|575523970	mitochondrial isocitrate dehydrogenase variant 2 partial [Oncorhynchus mykiss]	4.60064e+06	4.33152e+06	4.71134e+06	5.11025e+06	5.03825e+06	4.36178e+06	4.14658e+06	4.57723e+06	5.26747e+06	4.80431e+06	4.74714e+06	5.39142e+06	4.50892e+06	4.4956e+06	4.03757e+06		4.68844e+06	4.53096e+06	4.93964e+06	4.60838e+06		0.966411	0.604791	1.05358	0.471136	0.982924	0.756304
gi|224587408	Mitochondrial precursor proteins import receptor [Salmo salar]	1.39129e+06	1.74069e+06	1.51836e+06	1.88309e+06	1.50885e+06	1.52615e+06	1.41706e+06	1.61897e+06	1.55717e+06	1.60051e+06	1.62389e+06	2.41806e+06	1.44916e+06	1.87245e+06	1.58581e+06		1.63336e+06	1.51776e+06	1.59386e+06	1.83137e+06		0.929227	0.47774	0.975816	0.861931	1.12123	0.290227
gi|642129338	moesin isoform X1- unnamed protein product [Oncorhynchus mykiss]	2.79683e+06	2.84398e+06	3.34349e+06	3.20175e+06	3.07943e+06	3.49164e+06	2.47809e+06	3.01243e+06	2.61104e+06	2.72286e+06	2.90762e+06	2.70723e+06	2.76714e+06	2.72781e+06	2.63689e+06		3.04651e+06	3.0154e+06	2.74717e+06	2.70977e+06		0.989785	0.830339	0.901743	0.184975	0.889465	0.111295
gi|642114063	mycophenolic acid acyl-glucuronide mitochondrial-like isoform X1- unnamed protein product [Oncorhynchus mykiss]	2.04822e+06	1.65716e+06	1.82643e+06	1.55263e+06	1.4815e+06	1.57346e+06	1.25543e+06	1.51292e+06	1.78794e+06	1.75366e+06	1.14443e+06	1.42996e+06	1.34251e+06	1.37558e+06	1.38268e+06		1.77111e+06	1.45583e+06	1.56201e+06	1.38268e+06		0.821984	0.0481318	0.881937	0.171352	0.780687	0.0168237
gi|284520897	myoglobin [Oncorhynchus mykiss]_x0001_gi|261599949|dbj|BAI45225.1| myoglobin [Oncorhynchus mykiss]_x0001_gi|642070218|emb|CDQ88769.1| unnamed protein product [Oncorhynchus mykiss]	4.59739e+07	5.07997e+07	4.85998e+07	3.71708e+07	5.43092e+07	4.039e+07	2.78525e+07	3.82994e+07	4.59286e+07	5.61126e+07	4.81514e+07	4.51576e+07	4.75722e+07	4.90365e+07	4.63333e+07		4.56361e+07	4.02128e+07	5.00642e+07	4.70249e+07		0.881162	0.190011	1.09703	0.421865	1.03043	0.739312
gi|642104527	myomesin-1-like isoform X4- unnamed protein product [Oncorhynchus mykiss]	1.0176e+06	1.10767e+06	1.24394e+06	1.14963e+06	1.10803e+06	1.11513e+06	1.00101e+06	1.26181e+06	1.20938e+06	1.12381e+06	980970	959124	1.11606e+06	1.09513e+06	902694		1.12971e+06	1.12149e+06	1.10472e+06	1.01825e+06		0.992728	0.910175	0.977881	0.761755	0.90134	0.15537
gi|642002282	Myosin light polypeptide 4- unnamed protein product partial [Oncorhynchus mykiss]	3.41573e+08	3.36917e+08	3.65866e+08	3.93383e+08	3.36018e+08	3.03319e+08	3.94354e+08	3.9862e+08	4.53679e+08	3.47012e+08	3.75244e+08	3.21795e+08	3.77864e+08	4.36819e+08	3.59685e+08		3.59435e+08	3.58078e+08	3.91978e+08	3.74041e+08		0.996225	0.919958	1.09054	0.364128	1.04064	0.666986
gi|808880476	Myosin-4 [Larimichthys crocea]	1.31467e+06	1.33377e+06	945514	848108	1.20799e+06	1.39073e+06	921412	1.16171e+06	956639	1.0205e+06	1.04769e+06	1.49851e+06	895524	2.09864e+06	1.24334e+06		1.11051e+06	1.17046e+06	1.00828e+06	1.434e+06		1.05398	0.683759	0.907937	0.634159	1.2913	0.143792
gi|642130235	myosin-6 isoform X1- unnamed protein product [Oncorhynchus mykiss]	7.0817e+07	7.20494e+07	7.34056e+07	6.48469e+07	6.93383e+07	6.07153e+07	5.7318e+07	6.91453e+07	6.17023e+07	7.17045e+07	7.12267e+07	6.20149e+07	6.55346e+07	6.92792e+07	5.16001e+07		7.02797e+07	6.41292e+07	6.82112e+07	6.21072e+07		0.912486	0.198784	0.970568	0.685955	0.883715	0.0853896
gi|820134655	myosin-7 [Scleropages formosus]	614491	682689	736251	614902	586309	816665	670912	621603	573552	531486	601893	758777	605865	718271	703005		662083	673872	568977	696480		1.01781	0.868939	0.859374	0.0822781	1.05195	0.511797
gi|642093732	myosin-9 isoform X2- unnamed protein product [Oncorhynchus mykiss]	3.79697e+06	3.8508e+06	3.36573e+06	3.20304e+06	3.23493e+06	3.41867e+06	3.13328e+06	3.29514e+06	3.0941e+06	3.29665e+06	3.25164e+06	3.38113e+06	2.96642e+06	3.32368e+06	3.25363e+06		3.55413e+06	3.2705e+06	3.21413e+06	3.23121e+06		0.920197	0.161025	0.904336	0.118092	0.909143	0.107834
gi|642120478	myosin-binding cardiac-type-like isoform X7- unnamed protein product [Oncorhynchus mykiss]	2.62864e+06	2.33955e+06	2.86632e+06	2.65822e+06	2.58775e+06	3.57022e+06	2.21365e+06	2.8378e+06	2.8615e+06	2.63389e+06	2.55648e+06	2.23892e+06	2.5208e+06	2.30571e+06	2.20124e+06		2.62318e+06	2.80235e+06	2.68396e+06	2.31667e+06		1.0683	0.525456	1.02317	0.787726	0.883151	0.155178
gi|642072021	NAD-dependent malic mitochondrial- unnamed protein product [Oncorhynchus mykiss]	5.73159e+06	5.33723e+06	5.82926e+06	6.75625e+06	5.34685e+06	4.64767e+06	3.63739e+06	4.90147e+06	7.13537e+06	5.93818e+06	5.72679e+06	5.48956e+06	5.25925e+06	5.85442e+06	4.49405e+06		5.91358e+06	4.63334e+06	6.26678e+06	5.27432e+06		0.783509	0.0104008	1.05973	0.547543	0.8919	0.198551
gi|642068462	NAD(P) mitochondrial-like- unnamed protein product [Oncorhynchus mykiss]	4.68308e+06	3.13135e+06	5.28137e+06	6.52758e+06	5.81224e+06	5.68817e+06	5.89483e+06	3.49856e+06	3.72523e+06	5.97818e+06	4.54142e+06	4.79374e+06	3.24721e+06	4.93102e+06	4.4656e+06		4.90585e+06	5.22345e+06	4.74828e+06	4.35939e+06		1.06474	0.63759	0.967882	0.918046	0.888612	0.541592
gi|642075481	NADH dehydrogenase [ubiquinone] flavo mitochondrial-like- unnamed protein product [Oncorhynchus mykiss]	1.71211e+07	1.64452e+07	1.56781e+07	2.10813e+07	1.60415e+07	1.70197e+07	1.22596e+07	1.41384e+07	1.85084e+07	1.90791e+07	1.61571e+07	1.59463e+07	1.62125e+07	1.64118e+07	1.22378e+07		1.75814e+07	1.48648e+07	1.79149e+07	1.52021e+07		0.845483	0.0736394	1.01896	0.813778	0.864666	0.117963
gi|642036858	NADH dehydrogenase [ubiquinone] iron-sulfur mitochondrial- unnamed protein product partial [Oncorhynchus mykiss]	2.63328e+06	2.80487e+06	2.45858e+06	2.99595e+06	2.52946e+06	2.06598e+06	3.33548e+06	2.04447e+06	2.76926e+06	2.79961e+06	2.32388e+06	2.15813e+06	2.34828e+06	2.36253e+06	2.29395e+06		2.72317e+06	2.49385e+06	2.63092e+06	2.29072e+06		0.915789	0.26365	0.966123	0.724588	0.841197	0.0798847
gi|213510996	NADH dehydrogenase 1 alpha subcomplex subunit 11 [Salmo salar]_x0001_gi|209735020|gb|ACI68379.1| NADH dehydrogenase 1 alpha subcomplex subunit 11 [Salmo salar]_x0001_gi|223646128|gb|ACN09822.1| NADH dehydrogenase 1 alpha subcomplex s...	1.81428e+06	1.74843e+06	1.70981e+06	2.05297e+06	1.69809e+06	1.5763e+06	1.83132e+06	1.8491e+06	1.87693e+06	1.84692e+06	1.62407e+06	1.84585e+06	1.63821e+06	2.07984e+06	1.77015e+06		1.83137e+06	1.7387e+06	1.78264e+06	1.83351e+06		0.949398	0.440468	0.973391	0.710977	1.00117	0.999449
gi|209735774	NADH dehydrogenase 1 alpha subcomplex subunit 12 [Salmo salar]	7.57625e+06	7.07377e+06	7.33327e+06	7.20165e+06	6.78447e+06	6.01272e+06	5.35146e+06	5.75049e+06	6.71569e+06	7.21276e+06	6.61224e+06	7.16105e+06	7.13462e+06	6.5818e+06	6.05382e+06		7.29624e+06	5.97478e+06	6.8469e+06	6.73282e+06		0.818886	0.00340521	0.938415	0.330109	0.92278	0.181538
gi|642126681	NADH dehydrogenase 1 alpha subcomplex subunit 5- unnamed protein product [Oncorhynchus mykiss]	1.68945e+06	1.8697e+06	2.52812e+06	1.03348e+06	1.78728e+06	2.22333e+06	2.13384e+06	1.5474e+06	1.40398e+06	1.67765e+06	1.68442e+06	1.9664e+06	1.91816e+06	1.8193e+06	2.03221e+06		1.78019e+06	1.92296e+06	1.58868e+06	1.93402e+06		1.0802	0.408236	0.892424	0.649404	1.08641	0.350909
gi|213514664	NADH dehydrogenase 1 alpha subcomplex subunit 6 [Salmo salar]_x0001_gi|929096537|ref|XP_014059187.1| PREDICTED: NADH dehydrogenase [ubiquinone] 1 alpha subcomplex subunit 6 [Salmo salar]_x0001_gi|209732008|gb|ACI66873.1| NADH dehydro...	5.25346e+06	5.29984e+06	5.48893e+06	5.67592e+06	6.32815e+06	5.52276e+06	5.63259e+06	5.7481e+06	5.53883e+06	5.36938e+06	5.45768e+06	5.00244e+06	5.68531e+06	5.13348e+06	6.14426e+06		5.42954e+06	5.8079e+06	5.4553e+06	5.49137e+06		1.06969	0.246138	1.00474	0.932524	1.01139	0.88092
gi|642060143	NADH dehydrogenase 1 alpha subcomplex subunit mitochondrial precursor- unnamed protein product [Oncorhynchus mykiss]	421185	290091	335606	295604	267959	531787	405377	296963	249039	288778	411684	343839	318849	373446	355784		335622	375522	316500	347979		1.11888	0.533279	0.943027	0.640716	1.03682	0.740505
gi|642079568	NADH dehydrogenase 1 alpha subcomplex subunit mitochondrial precursor- unnamed protein product [Oncorhynchus mykiss]	1.3888e+06	1.2987e+06	1.24563e+06	1.16646e+06	1.19516e+06	1.35118e+06	987842	1.33248e+06	1.21543e+06	1.13154e+06	1.42869e+06	1.43651e+06	1.17485e+06	1.5125e+06	1.41269e+06		1.2749e+06	1.21667e+06	1.25855e+06	1.38414e+06		0.954326	0.519475	0.987182	0.857055	1.08569	0.330287
gi|642125304	NADH dehydrogenase 1 alpha subcomplex subunit mitochondrial precursor- unnamed protein product [Oncorhynchus mykiss]	2.26908e+06	2.09757e+06	2.27248e+06	2.1184e+06	2.13334e+06	2.07174e+06	1.89914e+06	2.01469e+06	2.05318e+06	2.42999e+06	2.0025e+06	2.07363e+06	2.1133e+06	2.04442e+06	1.99471e+06		2.18938e+06	2.02973e+06	2.16189e+06	2.05652e+06		0.927076	0.176022	0.987443	0.789728	0.939313	0.263595
gi|642129833	NADH dehydrogenase 1 alpha subcomplex subunit mitochondrial precursor- unnamed protein product [Oncorhynchus mykiss]	3.68481e+06	3.18429e+06	3.94729e+06	3.6657e+06	3.64067e+06	2.89485e+06	2.93543e+06	3.27431e+06	3.98007e+06	3.32517e+06	3.16197e+06	3.54538e+06	3.89101e+06	5.28918e+06	5.69176e+06		3.62052e+06	3.18631e+06	3.48907e+06	4.60433e+06		0.88007	0.207286	0.963692	0.718167	1.27173	0.0371386
gi|641946971	NADH dehydrogenase 1 beta subcomplex subunit 4- unnamed protein product [Oncorhynchus mykiss]	2.71488e+06	2.26648e+06	2.31732e+06	1.99315e+06	2.10152e+06	1.95142e+06	1.77169e+06	1.4745e+06	2.06888e+06	2.14747e+06	1.75399e+06	2.21823e+06	2.0997e+06	2.04984e+06	2.30804e+06		2.32296e+06	1.82478e+06	1.99011e+06	2.16895e+06		0.785543	0.00831518	0.856716	0.100273	0.933704	0.442613
gi|642080537	NADH dehydrogenase 1 beta subcomplex subunit 4- unnamed protein product [Oncorhynchus mykiss]	2.43285e+06	2.6562e+06	2.6192e+06	2.44575e+06	2.20425e+06	2.34395e+06	1.83111e+06	1.98685e+06	2.70276e+06	2.97879e+06	2.2441e+06	2.81364e+06	2.35496e+06	2.97818e+06	2.21541e+06		2.5385e+06	2.09154e+06	2.64189e+06	2.59055e+06		0.823927	0.0245292	1.04073	0.697536	1.0205	0.865597
gi|225703510	NADH dehydrogenase 1 beta subcomplex subunit 5 mitochondrial precursor [Oncorhynchus mykiss]	6.49573e+06	6.69872e+06	6.82026e+06	6.417e+06	6.1766e+06	7.11891e+06	4.84242e+06	5.76643e+06	6.37422e+06	6.67927e+06	6.8659e+06	6.14797e+06	6.34533e+06	6.65522e+06	5.02322e+06		6.60793e+06	5.97609e+06	6.6398e+06	6.04293e+06		0.904382	0.169392	1.00482	0.955774	0.914498	0.232273
gi|259089460	NADH dehydrogenase 1 beta subcomplex subunit 7 [Oncorhynchus mykiss]_x0001_gi|225704630|gb|ACO08161.1| NADH dehydrogenase 1 beta subcomplex subunit 7 [Oncorhynchus mykiss]	5.1488e+06	4.42212e+06	5.47458e+06	5.13348e+06	4.6713e+06	5.01509e+06	3.86902e+06	4.76312e+06	4.99713e+06	5.09476e+06	4.92752e+06	5.2504e+06	4.47475e+06	4.55652e+06	4.23633e+06		5.04475e+06	4.57963e+06	5.00647e+06	4.6295e+06		0.907802	0.164201	0.992413	0.949518	0.917688	0.220221
gi|225703486	NADH dehydrogenase 1 beta subcomplex subunit 8 mitochondrial precursor [Oncorhynchus mykiss]	5.52958e+06	4.2817e+06	5.89037e+06	4.17262e+06	5.41114e+06	4.81452e+06	4.9144e+06	8.01005e+06	5.29756e+06	6.34692e+06	5.7064e+06	6.02638e+06	6.30137e+06	5.60754e+06	5.55182e+06		4.96857e+06	5.78753e+06	5.78363e+06	5.87178e+06		1.16483	0.195282	1.16404	0.174977	1.18179	0.110385
gi|209154116	NADH dehydrogenase iron-sulfur protein 2 mitochondrial precursor [Salmo salar]	5.55483e+06	5.88849e+06	6.00821e+06	5.9891e+06	5.0458e+06	6.02181e+06	6.71916e+06	5.53165e+06	5.83872e+06	5.96639e+06	6.31813e+06	5.20086e+06	5.21289e+06	6.02018e+06	4.88273e+06		5.86016e+06	5.8296e+06	6.04108e+06	5.32916e+06		0.994786	0.87402	1.03087	0.667365	0.909389	0.148491
gi|259089100	NADH dehydrogenase iron-sulfur protein 5 [Oncorhynchus mykiss]_x0001_gi|225705064|gb|ACO08378.1| NADH dehydrogenase iron-sulfur protein 5 [Oncorhynchus mykiss]_x0001_gi|642107929|emb|CDQ72768.1| unnamed protein product [Oncorhynchus ...	6.59407e+06	7.14218e+06	6.80545e+06	7.47317e+06	6.68551e+06	5.66795e+06	8.62738e+06	5.56361e+06	7.07246e+06	6.83137e+06	6.03226e+06	6.22643e+06	6.96516e+06	5.26818e+06	6.71592e+06		7.00372e+06	6.63611e+06	6.64536e+06	6.29392e+06		0.947513	0.449924	0.948833	0.583569	0.898654	0.228386
gi|642100035	NADH-cytochrome b5 reductase 3-like- unnamed protein product [Oncorhynchus mykiss]	5.2103e+06	4.38536e+06	5.60359e+06	4.86636e+06	5.61947e+06	5.49198e+06	5.35993e+06	4.75963e+06	3.65627e+06	4.86058e+06	4.79242e+06	4.56779e+06	4.24617e+06	4.25836e+06	6.23733e+06		5.0164e+06	5.30776e+06	4.43642e+06	4.82741e+06		1.05808	0.525998	0.884383	0.210821	0.962325	0.605456
gi|198285499	NADH-ubiquinone oxidoreductase Fe-S protein 7 [Salmo salar]	7.1704e+06	7.13803e+06	7.60762e+06	7.58815e+06	6.75204e+06	5.70783e+06	8.07829e+06	5.23204e+06	6.12611e+06	8.00016e+06	6.74453e+06	6.37529e+06	6.04794e+06	6.55894e+06	5.82106e+06		7.37605e+06	6.44255e+06	6.95693e+06	6.20081e+06		0.873442	0.0904451	0.943179	0.481784	0.840668	0.0512413
gi|642106573	NADP-dependent malic enzyme- unnamed protein product [Oncorhynchus mykiss]	2.85703e+06	2.06846e+06	2.77836e+06	2.58889e+06	2.62055e+06	2.51144e+06	1.58345e+06	3.07593e+06	3.20597e+06	3.56844e+06	2.26533e+06	3.70266e+06	2.67901e+06	3.05627e+06	2.66776e+06		2.57318e+06	2.44784e+06	3.01325e+06	3.02642e+06		0.951288	0.601334	1.17102	0.317612	1.17614	0.242255
gi|642102998	NADP-dependent malic enzyme-like- unnamed protein product [Oncorhynchus mykiss]	2.41611e+06	2.94364e+06	2.58081e+06	2.71227e+06	2.85552e+06	2.98948e+06	2.57251e+06	2.99942e+06	3.28624e+06	3.19771e+06	3.53719e+06	3.45293e+06	3.08801e+06	2.88305e+06	2.70254e+06		2.66321e+06	2.85423e+06	3.34038e+06	3.03163e+06		1.07173	0.289856	1.25427	0.00458027	1.13834	0.0627574
gi|642045770	natural killer cell enhancement factor- unnamed protein product [Oncorhynchus mykiss]	2.31607e+06	2.27404e+06	2.44341e+06	2.57575e+06	2.26287e+06	2.00785e+06	2.51877e+06	2.27349e+06	2.2891e+06	2.20454e+06	2.0126e+06	1.98895e+06	2.2254e+06	1.97317e+06	2.55085e+06		2.40232e+06	2.26574e+06	2.16875e+06	2.18459e+06		0.943149	0.38018	0.902773	0.176419	0.909368	0.158323
gi|642101380	nebulette isoform X1- unnamed protein product [Oncorhynchus mykiss]	5.87298e+06	5.50945e+06	6.14255e+06	5.51145e+06	5.99968e+06	4.78775e+06	7.28755e+06	6.23393e+06	5.15863e+06	5.51254e+06	5.81074e+06	6.25772e+06	6.28648e+06	5.61544e+06	8.64641e+06		5.75911e+06	6.07723e+06	5.49397e+06	6.70151e+06		1.05524	0.640235	0.953962	0.640322	1.16364	0.150078
gi|642101381	nebulette isoform X1- unnamed protein product [Oncorhynchus mykiss]	4.18162e+06	3.97151e+06	4.47953e+06	4.14853e+06	4.76171e+06	4.20285e+06	5.36398e+06	4.51919e+06	4.10313e+06	4.61416e+06	4.4062e+06	4.28471e+06	5.15995e+06	4.26872e+06	4.59748e+06		4.1953e+06	4.71193e+06	4.3745e+06	4.57772e+06		1.12315	0.0903893	1.04271	0.547462	1.09115	0.193234
gi|642120293	nidogen-2 isoform X1- unnamed protein product [Oncorhynchus mykiss]	506956	588406	507028	515324	449320	629286	724193	567631	553964	503671	569510	584407	470812	460815	492736		529428	592607	542382	502193		1.11933	0.265173	1.02447	0.794019	0.948557	0.531687
gi|213512851	NipSnap homolog 2 [Salmo salar]_x0001_gi|209731986|gb|ACI66862.1| NipSnap homolog 2 [Salmo salar]_x0001_gi|303660906|gb|ADM16015.1| NipSnap homolog 2 [Salmo salar]	5.13254e+06	4.71552e+06	5.03784e+06	5.9468e+06	4.96688e+06	5.20198e+06	4.23548e+06	5.30838e+06	5.13402e+06	4.98217e+06	5.24879e+06	5.16147e+06	4.71044e+06	5.34038e+06	4.76978e+06		5.20818e+06	4.92818e+06	5.12166e+06	4.99552e+06		0.946239	0.39518	0.983389	0.848219	0.959168	0.542929
gi|642108903	nuclear receptor coactivator 5- unnamed protein product [Oncorhynchus mykiss]	1.16665e+06	1.31696e+06	1.28714e+06	1.33768e+06	1.26513e+06	1.01705e+06	1.24999e+06	1.13881e+06	1.12762e+06	1.22513e+06	1.10663e+06	1.26374e+06	1.15112e+06	1.23907e+06	1.46936e+06		1.27711e+06	1.16774e+06	1.15313e+06	1.28082e+06		0.914366	0.177518	0.902921	0.167695	1.00291	0.996471
gi|7417424	nucleolin [Oncorhynchus mykiss]	1.01572e+06	912378	864316	803992	889403	682345	1.22095e+06	1.05445e+06	815167	1.08204e+06	887715	917802	1.04956e+06	1.13908e+06	1.05032e+06		899102	961785	928306	1.03919e+06		1.06972	0.647794	1.03248	0.802693	1.15581	0.180397
gi|642089828	nucleolin isoform X1- unnamed protein product [Oncorhynchus mykiss]	2.0909e+06	2.09728e+06	2.0686e+06	2.10226e+06	2.61635e+06	1.60897e+06	3.46639e+06	2.62794e+06	2.18722e+06	2.77566e+06	1.72398e+06	2.09931e+06	2.60822e+06	2.11063e+06	2.68492e+06		2.08976e+06	2.57991e+06	2.22895e+06	2.37577e+06		1.23455	0.197678	1.06661	0.748814	1.13686	0.362703
gi|185135416	nucleoside diphosphate kinase [Oncorhynchus mykiss]_x0001_gi|28436149|gb|AAO42980.1| nucleoside diphosphate kinase [Oncorhynchus mykiss]	2.5674e+06	2.78857e+06	2.6353e+06	2.7402e+06	2.70018e+06	2.46226e+06	3.49545e+06	2.58216e+06	2.83028e+06	2.8452e+06	2.7812e+06	2.54013e+06	2.89244e+06	2.53535e+06	2.83597e+06		2.68287e+06	2.81001e+06	2.81889e+06	2.70097e+06		1.04739	0.593123	1.0507	0.508426	1.00675	0.938029
gi|642098542	Nucleoside diphosphate kinase A- unnamed protein product [Oncorhynchus mykiss]	1.41177e+07	1.32737e+07	1.35307e+07	1.21318e+07	1.14207e+07	1.12442e+07	1.92511e+07	1.56105e+07	1.56577e+07	1.45321e+07	1.37525e+07	1.10957e+07	1.57198e+07	1.33127e+07	1.30147e+07		1.32634e+07	1.43816e+07	1.46474e+07	1.32857e+07		1.08431	0.593472	1.10435	0.390077	1.00168	0.966577
gi|642119413	Nucleoside diphosphate kinase A- unnamed protein product [Oncorhynchus mykiss]	1.32027e+07	1.39903e+07	1.3325e+07	1.32517e+07	1.02733e+07	9.15413e+06	1.97639e+07	1.55245e+07	1.52916e+07	1.52473e+07	1.16685e+07	1.04385e+07	1.63603e+07	1.49833e+07	1.24753e+07		1.34424e+07	1.36789e+07	1.40691e+07	1.35644e+07		1.0176	0.829359	1.04662	0.804224	1.00907	0.969813
gi|47215253	nucleosome assembly 1-like 4 isoform X1- unnamed protein product partial [Tetraodon nigroviridis]	1.69793e+06	1.66701e+06	2.10733e+06	1.90937e+06	1.67003e+06	1.48814e+06	1.25561e+06	1.67524e+06	1.52197e+06	2.22741e+06	1.50007e+06	1.44203e+06	1.66004e+06	2.12737e+06	1.42644e+06		1.84541e+06	1.52225e+06	1.74982e+06	1.66397e+06		0.824886	0.0847015	0.9482	0.571321	0.90168	0.303841
gi|642018393	oxygen-dependent coproporphyrinogen-III mitochondrial- unnamed protein product [Oncorhynchus mykiss]	2.05064e+06	1.90797e+06	1.73608e+06	2.61408e+06	1.80726e+06	1.97474e+06	1.62571e+06	1.67951e+06	2.50995e+06	1.67175e+06	1.6538e+06	1.6784e+06	1.58492e+06	2.04257e+06	1.61655e+06		2.07719e+06	1.7718e+06	1.94517e+06	1.73061e+06		0.852981	0.159226	0.936441	0.512558	0.83315	0.102622
gi|642129665	PDZ and LIM domain 1- unnamed protein product [Oncorhynchus mykiss]	4.59974e+06	4.13496e+06	4.76443e+06	4.65118e+06	4.89334e+06	3.83735e+06	5.66838e+06	4.10421e+06	4.2116e+06	4.32442e+06	4.54379e+06	4.18825e+06	5.4823e+06	4.07649e+06	5.23922e+06		4.53757e+06	4.62582e+06	4.35994e+06	4.74656e+06		1.01945	0.9183	0.960852	0.679922	1.04606	0.665253
gi|642094438	PDZ and LIM domain 5-like isoform X1- unnamed protein product [Oncorhynchus mykiss]	6.98651e+06	7.28114e+06	7.03963e+06	7.43536e+06	6.99642e+06	5.55393e+06	1.0157e+07	8.81624e+06	7.4809e+06	7.60442e+06	6.96735e+06	7.18031e+06	8.29338e+06	7.1769e+06	7.38948e+06		7.18566e+06	7.8809e+06	7.35089e+06	7.51002e+06		1.09675	0.49432	1.02299	0.831511	1.04514	0.661489
gi|642089640	pentatricopeptide repeat domain-containing mitochondrial- unnamed protein product [Oncorhynchus mykiss]	2.07153e+06	1.79564e+06	1.96844e+06	1.46616e+06	1.75404e+06	1.73796e+06	1.09435e+06	1.81103e+06	1.87463e+06	1.65306e+06	1.49831e+06	1.81507e+06	1.78214e+06	2.04827e+06	1.7905e+06		1.82544e+06	1.59935e+06	1.67533e+06	1.85899e+06		0.876142	0.184735	0.917767	0.476529	1.01838	0.812572
gi|642102250	Peptidyl-prolyl cis-trans isomerase A- unnamed protein product [Oncorhynchus mykiss]	3.35652e+06	2.96422e+06	2.54126e+06	3.08047e+06	2.42558e+06	2.04407e+06	3.30375e+06	2.51817e+06	2.8663e+06	2.64249e+06	2.4877e+06	2.74202e+06	2.56101e+06	2.5985e+06	2.4081e+06		2.98562e+06	2.57289e+06	2.6655e+06	2.57741e+06		0.861762	0.0836861	0.89278	0.253587	0.863275	0.116087
gi|642064118	peptidyl-prolyl cis-trans isomerase A-like- unnamed protein product [Oncorhynchus mykiss]	118950	145343	183938	180093	165562	279814	250509	158685	160238	140661	191820	222475	150699	158103	217215		157081	213643	164240	187123		1.36008	0.0522861	1.04558	0.735011	1.19125	0.227527
gi|642071934	Peptidyl-prolyl cis-trans mitochondrial precursor- unnamed protein product [Oncorhynchus mykiss]	4.03424e+06	4.03652e+06	4.30909e+06	4.52376e+06	4.60697e+06	3.89432e+06	5.96104e+06	4.26717e+06	4.52201e+06	4.09523e+06	4.52004e+06	3.76719e+06	5.18811e+06	4.4383e+06	4.58184e+06		4.2259e+06	4.68238e+06	4.3791e+06	4.49386e+06		1.10802	0.297645	1.03625	0.700058	1.06341	0.514358
gi|594707710	periostin [Oncorhynchus mykiss]	2.13874e+06	1.96663e+06	1.88261e+06	1.8043e+06	1.89712e+06	2.03122e+06	2.14048e+06	1.97545e+06	1.9012e+06	1.88604e+06	2.04838e+06	1.94302e+06	1.8985e+06	1.91801e+06	1.76646e+06		1.94807e+06	2.01107e+06	1.94521e+06	1.8815e+06		1.03234	0.539996	0.998532	0.997646	0.965828	0.53285
gi|642122279	peroxiredoxin- mitochondrial- unnamed protein product [Oncorhynchus mykiss]	1.03338e+07	1.08775e+07	1.10935e+07	1.14828e+07	1.30889e+07	1.05133e+07	1.49919e+07	1.13671e+07	1.21887e+07	1.07145e+07	1.11238e+07	1.40242e+07	1.43455e+07	1.37586e+07	1.48305e+07		1.09469e+07	1.24903e+07	1.13423e+07	1.42397e+07		1.14099	0.0890335	1.03612	0.642827	1.30079	0.00141277
gi|642122400	peroxiredoxin- mitochondrial- unnamed protein product [Oncorhynchus mykiss]	4.77442e+06	5.10109e+06	4.41318e+06	4.33061e+06	4.43088e+06	4.52966e+06	6.50274e+06	4.422e+06	5.04888e+06	4.55527e+06	4.74988e+06	4.3126e+06	4.11942e+06	4.55614e+06	4.90481e+06		4.65482e+06	4.97132e+06	4.78468e+06	4.47325e+06		1.06799	0.510904	1.0279	0.743324	0.960991	0.625592
gi|642009003	peroxiredoxin- unnamed protein product partial [Oncorhynchus mykiss]	4.06821e+06	4.02764e+06	3.8726e+06	4.22451e+06	4.26e+06	3.57948e+06	4.08644e+06	4.56838e+06	4.81497e+06	4.25195e+06	4.92924e+06	4.6128e+06	4.39505e+06	4.76697e+06	5.05829e+06		4.04824e+06	4.12358e+06	4.66538e+06	4.70828e+06		1.01861	0.804549	1.15245	0.0453514	1.16304	0.023257
gi|642078898	Peroxiredoxin-6- unnamed protein product [Oncorhynchus mykiss]	3.47e+06	3.83626e+06	3.36726e+06	3.60919e+06	3.73063e+06	3.10473e+06	4.40096e+06	3.455e+06	4.13549e+06	3.94501e+06	3.64326e+06	2.84495e+06	3.23368e+06	3.56637e+06	3.27713e+06		3.57068e+06	3.67283e+06	3.90792e+06	3.23053e+06		1.02861	0.771697	1.09445	0.263524	0.904739	0.175159
gi|642121020	phosphate carrier mitochondrial-like isoform X1- unnamed protein product [Oncorhynchus mykiss]	713435	834337	792422	796650	724385	871353	791387	776137	713620	915441	862741	711573	706911	760963	658176		784211	790815	830601	709406		1.00842	0.904381	1.05915	0.449875	0.904611	0.138323
gi|238231475	phosphatidylethanolamine binding protein [Oncorhynchus mykiss]_x0001_gi|225704426|gb|ACO08059.1| Phosphatidylethanolamine-binding protein 1 [Oncorhynchus mykiss]	503892	497614	529699	526914	520434	618329	774186	628609	624086	590173	583036	675674	499598	600194	476125		514530	635390	599099	562898		1.23489	0.0285197	1.16436	0.111368	1.094	0.350937
gi|642129776	phosphoglucomutase-1- unnamed protein product [Oncorhynchus mykiss]	4.70596e+06	4.99173e+06	4.8211e+06	4.92244e+06	4.74175e+06	4.35482e+06	4.02131e+06	4.50988e+06	4.92155e+06	4.78259e+06	4.56173e+06	4.43655e+06	4.79262e+06	4.66483e+06	4.49577e+06		4.86031e+06	4.40694e+06	4.75529e+06	4.59744e+06		0.906721	0.060955	0.978393	0.68363	0.945916	0.274132
gi|642115462	phosphoglycerate kinase 1- unnamed protein product [Oncorhynchus mykiss]	509304	635130	565076	594364	596296	470228	598491	593648	594661	583656	592777	610144	676039	676949	720085		575968	564666	590365	670804		0.980376	0.746542	1.02499	0.700486	1.16465	0.0331893
gi|642120901	phosphoglycerate kinase 1- unnamed protein product [Oncorhynchus mykiss]	3.14142e+06	3.2873e+06	3.02787e+06	2.91173e+06	3.32877e+06	2.96327e+06	4.4329e+06	3.40716e+06	3.4382e+06	3.3071e+06	3.24984e+06	3.13183e+06	3.69065e+06	3.24924e+06	3.92681e+06		3.09208e+06	3.53303e+06	3.33171e+06	3.49963e+06		1.1426	0.128195	1.0775	0.376362	1.13181	0.135676
gi|642079561	phosphoglycerate mutase 1- unnamed protein product [Oncorhynchus mykiss]	5.55908e+06	5.73302e+06	5.66484e+06	5.99704e+06	6.76292e+06	8.38313e+06	7.62275e+06	5.60687e+06	5.1895e+06	6.72974e+06	5.59925e+06	5.14731e+06	6.13759e+06	5.35439e+06	4.78639e+06		5.7385e+06	7.09392e+06	5.8395e+06	5.35642e+06		1.2362	0.0277159	1.0176	0.896926	0.933419	0.394379
gi|641964265	phosphoglycerate mutase 2- unnamed protein product [Oncorhynchus mykiss]	5.21769e+06	5.17359e+06	5.24931e+06	4.33045e+06	4.64334e+06	4.01874e+06	5.40768e+06	3.93741e+06	5.06694e+06	5.94867e+06	4.96858e+06	4.58983e+06	5.53883e+06	4.49688e+06	4.72097e+06		4.99276e+06	4.50179e+06	5.32806e+06	4.83663e+06		0.901664	0.183802	1.06716	0.453782	0.968728	0.686813
gi|198285647	phosphohistidine phosphatase 1 [Salmo salar]	1.35691e+06	1.37288e+06	1.28968e+06	1.36119e+06	1.43833e+06	1.24675e+06	1.69025e+06	1.41247e+06	1.33355e+06	1.25388e+06	1.34644e+06	1.46959e+06	1.47595e+06	1.224e+06	1.4943e+06		1.34517e+06	1.44695e+06	1.31129e+06	1.41596e+06		1.07567	0.316568	0.974818	0.719554	1.05263	0.469027
gi|642111613	plakophilin-3-like isoform X1- unnamed protein product [Oncorhynchus mykiss]	5.84318e+06	6.04934e+06	6.4855e+06	5.65727e+06	7.01268e+06	5.44868e+06	6.43356e+06	5.76943e+06	5.70136e+06	5.33901e+06	5.68673e+06	5.85834e+06	6.48645e+06	5.69571e+06	7.49991e+06		6.00882e+06	6.16609e+06	5.5757e+06	6.3851e+06		1.02617	0.751559	0.927919	0.338838	1.06262	0.430989
gi|642098176	plastin-2- unnamed protein product [Oncorhynchus mykiss]	504280	535263	448274	492561	518904	483935	497757	450144	518072	510722	515428	465998	460978	528788	395671		495094	487685	514741	462859		0.985035	0.821092	1.03968	0.553604	0.93489	0.276573
gi|642110039	plastin-2- unnamed protein product [Oncorhynchus mykiss]	152509	121206	106192	97847.5	71706.1	204426	220098	105155	135832	97189.3	127315	141250	124826	101871	77530.3		119439	150346	120112	111369		1.25878	0.497993	1.00564	0.964883	0.93244	0.700256
gi|642102890	plectin-like isoform X1- unnamed protein product [Oncorhynchus mykiss]	2.09362e+06	2.05169e+06	2.15381e+06	2.18061e+06	2.21735e+06	2.43365e+06	2.36985e+06	2.43634e+06	2.14233e+06	2.0996e+06	2.38215e+06	2.25932e+06	1.99726e+06	2.40991e+06	2.01772e+06		2.11993e+06	2.3643e+06	2.20802e+06	2.17105e+06		1.11527	0.0666977	1.04155	0.517232	1.02411	0.708337
gi|642120605	plectin-like isoform X8- unnamed protein product [Oncorhynchus mykiss]	2.98093e+06	3.0798e+06	2.8607e+06	2.7709e+06	3.37191e+06	2.9291e+06	2.92568e+06	3.2281e+06	2.65433e+06	2.83301e+06	2.75682e+06	2.7996e+06	2.95196e+06	2.84021e+06	2.97926e+06		2.92308e+06	3.1137e+06	2.74805e+06	2.89276e+06		1.06521	0.236091	0.940122	0.276867	0.989626	0.845785
gi|642104800	polymerase I and transcript release factor- unnamed protein product [Oncorhynchus mykiss]	2.03978e+06	1.87344e+06	1.98464e+06	1.81136e+06	1.90036e+06	2.18137e+06	1.85207e+06	2.06831e+06	1.64494e+06	1.74618e+06	1.62003e+06	2.06708e+06	1.63942e+06	1.86225e+06	2.16075e+06		1.9273e+06	2.00053e+06	1.67038e+06	1.93238e+06		1.03799	0.57835	0.866695	0.0557297	1.00263	0.977208
gi|642122353	polymerase I and transcript release factor-like- unnamed protein product [Oncorhynchus mykiss]	5.19957e+06	5.41478e+06	6.12383e+06	4.7485e+06	4.8936e+06	5.08655e+06	4.30656e+06	5.59928e+06	4.38232e+06	5.14299e+06	4.95321e+06	6.23839e+06	4.96306e+06	5.82492e+06	4.89807e+06		5.37167e+06	4.9715e+06	4.82618e+06	5.48111e+06		0.925504	0.320676	0.89845	0.216855	1.02037	0.804965
gi|642126780	popeye domain-containing 2- unnamed protein product [Oncorhynchus mykiss]	833775	812869	899011	851831	840658	892549	521656	778887	620249	775338	758312	711142	676157	821125	642406		849371	758438	717967	712707		0.89294	0.193282	0.845292	0.123034	0.8391	0.0864921
gi|929218429	PREDICTED: 1 4-alpha-glucan-branching enzyme [Salmo salar]	1.36889e+06	1.58101e+06	1.51989e+06	1.48947e+06	1.7012e+06	1.75644e+06	1.23074e+06	1.5382e+06	1.21928e+06	1.53898e+06	1.3635e+06	1.33708e+06	1.25191e+06	1.48706e+06	1.5814e+06		1.48982e+06	1.55664e+06	1.37392e+06	1.41436e+06		1.04486	0.660953	0.922208	0.34723	0.949355	0.505997
gi|929108923	PREDICTED: 14-3-3 protein beta/alpha-1-like [Salmo salar]_x0001_gi|209737118|gb|ACI69428.1| 14-3-3 protein beta/alpha-1 [Salmo salar]_x0001_gi|642119489|emb|CDQ65516.1| unnamed protein product [Oncorhynchus mykiss]	4.94433e+06	4.85599e+06	5.03684e+06	5.61937e+06	5.12853e+06	4.34602e+06	4.72908e+06	5.26007e+06	5.29023e+06	5.08105e+06	4.951e+06	4.47457e+06	4.91253e+06	5.13441e+06	5.5279e+06		5.11413e+06	4.86593e+06	5.10743e+06	5.01235e+06		0.951467	0.412024	0.998689	0.999524	0.980099	0.728028
gi|742140321	PREDICTED: 14-3-3 protein beta/alpha-A [Esox lucius]	1.66199e+06	1.59563e+06	1.56341e+06	1.45742e+06	1.60549e+06	1.4624e+06	1.28895e+06	1.69196e+06	1.52643e+06	1.64151e+06	1.53922e+06	1.46834e+06	1.40435e+06	1.48518e+06	1.40072e+06		1.56961e+06	1.5122e+06	1.56905e+06	1.43965e+06		0.963421	0.496616	0.999644	0.997111	0.9172	0.169652
gi|929107246	PREDICTED: 15-hydroxyprostaglandin dehydrogenase [NAD(+)]-like [Salmo salar]_x0001_gi|221220282|gb|ACM08802.1| 15-hydroxyprostaglandin dehydrogenase [Salmo salar]	4.08868e+06	5.09199e+06	4.60118e+06	5.23818e+06	5.66586e+06	5.39644e+06	8.11322e+06	4.9745e+06	5.53663e+06	5.24127e+06	5.12662e+06	4.88979e+06	6.30023e+06	5.74825e+06	6.2263e+06		4.75501e+06	6.03751e+06	5.30151e+06	5.79114e+06		1.26971	0.0295361	1.11493	0.282423	1.2179	0.0527986
gi|929305629	PREDICTED: 2-oxoglutarate dehydrogenase mitochondrial isoform X2 [Salmo salar]	6.91438e+06	6.85973e+06	6.74738e+06	6.67611e+06	6.51093e+06	7.70432e+06	5.49245e+06	6.31115e+06	7.14329e+06	6.29229e+06	6.71811e+06	7.47735e+06	5.93417e+06	7.5016e+06	5.77281e+06		6.7994e+06	6.50471e+06	6.7179e+06	6.67148e+06		0.956659	0.508601	0.988013	0.87352	0.981187	0.732207
gi|929118849	PREDICTED: 2-oxoisovalerate dehydrogenase subunit alpha mitochondrial [Salmo salar]	5.06556e+06	5.25653e+06	5.10522e+06	6.17909e+06	5.47422e+06	4.14629e+06	6.06249e+06	4.69309e+06	5.80798e+06	5.59423e+06	4.95233e+06	5.20827e+06	5.36789e+06	5.50171e+06	5.42667e+06		5.4016e+06	5.09402e+06	5.45151e+06	5.37613e+06		0.943058	0.398198	1.00924	0.901633	0.995286	0.983648
gi|410912072	PREDICTED: 26S protease regulatory subunit 6A [Takifugu rubripes]_x0001_gi|551505471|ref|XP_005804269.1| PREDICTED: 26S protease regulatory subunit 6A-like [Xiphophorus maculatus]_x0001_gi|617392245|ref|XP_007549833.1| PREDICTED: 26S...	3.92025e+06	3.92507e+06	4.12698e+06	3.92027e+06	4.18641e+06	3.81487e+06	4.94391e+06	4.45047e+06	4.18783e+06	3.92164e+06	4.03274e+06	3.80467e+06	4.45053e+06	3.98789e+06	4.78235e+06		3.97314e+06	4.34891e+06	4.0474e+06	4.25636e+06		1.09458	0.192266	1.01869	0.791097	1.07128	0.319213
gi|657765493	PREDICTED: 3-hydroxyacyl-CoA dehydrogenase type-2 [Cynoglossus semilaevis]	373102	371094	385291	402033	358140	425777	487148	386333	528449	467862	461568	409711	350780	469957	467889		382880	414350	485960	424584		1.08219	0.35003	1.26922	0.0105892	1.10892	0.218507
gi|929323344	PREDICTED: 3-hydroxyisobutyrate dehydrogenase mitochondrial-like [Salmo salar]	1.62396e+06	1.55515e+06	1.42437e+06	1.53911e+06	1.69462e+06	1.35562e+06	1.46634e+06	1.47809e+06	1.47962e+06	1.49878e+06	1.49501e+06	1.51387e+06	1.47361e+06	1.62224e+06	1.48692e+06		1.53565e+06	1.49867e+06	1.49114e+06	1.52416e+06		0.975917	0.634007	0.971014	0.638009	0.992519	0.89801
gi|929280179	PREDICTED: 3-ketoacyl-CoA thiolase mitochondrial-like [Salmo salar]_x0001_gi|209155154|gb|ACI33809.1| 3-ketoacyl-CoA thiolase mitochondrial [Salmo salar]_x0001_gi|642103758|emb|CDQ75048.1| unnamed protein product [Oncorhynchus myki...	5.52513e+06	5.89833e+06	6.46032e+06	5.43671e+06	5.39296e+06	4.73946e+06	6.54653e+06	4.95948e+06	4.78085e+06	6.09854e+06	5.61483e+06	4.21816e+06	5.17323e+06	5.17192e+06	6.16512e+06		5.83012e+06	5.40961e+06	5.49807e+06	5.1821e+06		0.927872	0.368846	0.943046	0.522765	0.88885	0.171754
gi|929248463	PREDICTED: 40S ribosomal protein S7 isoform X2 [Salmo salar]	3.02108e+06	3.10291e+06	2.84043e+06	2.79986e+06	3.36103e+06	2.89089e+06	2.81518e+06	2.87364e+06	2.2198e+06	3.44712e+06	2.30985e+06	2.82791e+06	2.79073e+06	3.58768e+06	2.68062e+06		2.94107e+06	2.98519e+06	2.65893e+06	2.97173e+06		1.015	0.884596	0.904067	0.232044	1.01043	0.960824
gi|929084622	PREDICTED: acetyl-CoA acetyltransferase mitochondrial [Salmo salar]	1.00342e+07	1.02495e+07	9.46329e+06	1.18957e+07	1.07734e+07	1.11287e+07	1.17291e+07	1.11724e+07	1.24656e+07	1.15094e+07	1.07933e+07	1.21643e+07	1.09454e+07	1.21082e+07	9.85315e+06		1.04107e+07	1.12009e+07	1.15894e+07	1.12678e+07		1.0759	0.246033	1.11323	0.130593	1.08233	0.230195
gi|657760675	PREDICTED: actin alpha skeletal muscle-like isoform X1 [Cynoglossus semilaevis]	671258	516142	1.2787e+06	2.28803e+06	1.48314e+06	2.23312e+06	650992	622989	415081	583471	606533	499026	655981	582229	1.00357e+06		1.18853e+06	1.24756e+06	535029	685201		1.04966	0.821782	0.450159	0.0711166	0.57651	0.194118
gi|736298580	PREDICTED: actin cytoplasmic 3-like [Notothenia coriiceps]	1.01223e+06	819045	854078	794520	840762	930926	709660	795037	1.0008e+06	811019	865166	994327	824866	1.11326e+06	1.32129e+06		869968	819096	892330	1.06343e+06		0.941524	0.522528	1.0257	0.798391	1.22238	0.0564132
gi|929226507	PREDICTED: acyl-CoA dehydrogenase family member 9 mitochondrial [Salmo salar]	3.20164e+06	2.96637e+06	3.161e+06	2.7324e+06	3.07836e+06	3.44035e+06	2.27645e+06	3.05952e+06	3.09399e+06	3.08798e+06	3.04856e+06	3.04998e+06	2.9297e+06	3.28514e+06	2.72819e+06		3.01535e+06	2.96367e+06	3.07684e+06	2.99825e+06		0.98286	0.731734	1.02039	0.791389	0.994329	0.938182
gi|929088918	PREDICTED: ADP/ATP translocase 2-like [Salmo salar]_x0001_gi|209732444|gb|ACI67091.1| ADP/ATP translocase 2 [Salmo salar]_x0001_gi|303658095|gb|ADM15907.1| ADP/ATP translocase 2 [Salmo salar]_x0001_gi|642108620|emb|CDQ72367.1| unnamed prot...	1.35022e+07	1.30145e+07	1.59477e+07	1.28188e+07	1.31638e+07	1.36725e+07	9.67591e+06	1.3695e+07	1.44374e+07	1.46996e+07	1.45716e+07	1.28523e+07	1.27093e+07	1.55077e+07	1.42332e+07		1.38208e+07	1.25518e+07	1.45695e+07	1.38256e+07		0.908184	0.213189	1.05418	0.51611	1.00035	0.990966
gi|765143743	PREDICTED: alpha-actinin-2 [Oryzias latipes]	174411	160150	202560	177361	190393	309565	222684	181949	162427	201795	178669	191344	166507	200174	156460		178620	226147	180964	178621		1.26608	0.0481955	1.01312	0.909239	1	0.989021
gi|742155963	PREDICTED: alpha-parvin-like isoform X3 [Esox lucius]	768078	671912	809365	598687	660406	734715	350808	704185	631949	628089	688280	680411	666229	696650	635275		712010	612529	649439	669641		0.86028	0.158703	0.912121	0.530636	0.940494	0.663452
gi|929268886	PREDICTED: ankyrin-2-like isoform X21 [Salmo salar]	1.39082e+06	1.19077e+06	1.35037e+06	1.07253e+06	1.36586e+06	1.68683e+06	1.00483e+06	1.10609e+06	842393	886235	973487	1.12251e+06	1.15992e+06	921882	1.2851e+06		1.25112e+06	1.2909e+06	900705	1.12235e+06		1.0318	0.874724	0.719919	0.00961862	0.897078	0.295779
gi|884980726	PREDICTED: annexin A10 [Esox lucius]	2.10029e+06	2.0876e+06	2.20545e+06	2.4452e+06	2.2817e+06	2.67677e+06	1.61162e+06	2.353e+06	2.36456e+06	2.2481e+06	2.60617e+06	2.5912e+06	2.29091e+06	2.37756e+06	2.01864e+06		2.20964e+06	2.23077e+06	2.40627e+06	2.31958e+06		1.00957	0.954994	1.08899	0.394003	1.04976	0.612592
gi|929057091	PREDICTED: annexin A11-like [Salmo salar]	742417	906174	808389	827607	981427	829671	1.02734e+06	1.04509e+06	856525	871835	897156	859646	959904	781989	852023		821147	970881	875172	863391		1.18235	0.0202296	1.06579	0.355267	1.05144	0.447498
gi|929086872	PREDICTED: annexin A6-like isoform X2 [Salmo salar]	1.95146e+06	2.31209e+06	2.22501e+06	2.0849e+06	2.44775e+06	2.3422e+06	2.04236e+06	2.3497e+06	2.50018e+06	2.19014e+06	2.25225e+06	2.24237e+06	2.27735e+06	2.17584e+06	2.32515e+06		2.14337e+06	2.2955e+06	2.31419e+06	2.25518e+06		1.07098	0.245593	1.0797	0.226164	1.05217	0.367053
gi|929074891	PREDICTED: AP-2 complex subunit alpha-2-like isoform X6 [Salmo salar]	3.23343e+06	3.08591e+06	3.46467e+06	2.67038e+06	3.20407e+06	3.02371e+06	2.72184e+06	3.29254e+06	2.60702e+06	3.07242e+06	3.01175e+06	2.89505e+06	2.97478e+06	3.1095e+06	3.21837e+06		3.11359e+06	3.06054e+06	2.89706e+06	3.04942e+06		0.982961	0.817437	0.930456	0.334719	0.97939	0.796015
gi|929069360	PREDICTED: aspartate aminotransferase cytoplasmic-like isoform X2 [Salmo salar]	6.51798e+06	6.35796e+06	7.3824e+06	8.44334e+06	7.5011e+06	6.42553e+06	6.36863e+06	8.09041e+06	8.46888e+06	7.90579e+06	8.16369e+06	9.67258e+06	7.50567e+06	7.63804e+06	8.73604e+06		7.17542e+06	7.09642e+06	8.17945e+06	8.38808e+06		0.98899	0.901514	1.13993	0.124882	1.169	0.0621326
gi|736224570	PREDICTED: aspartate aminotransferase mitochondrial [Notothenia coriiceps]	2.6973e+06	2.36457e+06	2.46548e+06	2.97254e+06	2.21103e+06	1.97773e+06	1.69875e+06	2.47389e+06	2.69788e+06	2.35891e+06	2.03742e+06	2.15531e+06	2.66722e+06	2.20829e+06	1.96294e+06		2.62497e+06	2.09035e+06	2.36474e+06	2.24844e+06		0.796331	0.0194225	0.900862	0.285289	0.856558	0.0987683
gi|929061474	PREDICTED: ATP synthase subunit alpha mitochondrial [Salmo salar]_x0001_gi|209151440|gb|ACI33076.1| ATP synthase subunit alpha mitochondrial precursor [Salmo salar]_x0001_gi|223648354|gb|ACN10935.1| ATP synthase subunit alpha mito...	1.39163e+06	1.84759e+06	1.46953e+06	1.71013e+06	1.74977e+06	1.541e+06	2.19543e+06	1.56094e+06	2.14704e+06	1.92253e+06	1.91247e+06	1.92547e+06	2.24771e+06	1.81088e+06	1.58841e+06		1.60472e+06	1.76179e+06	1.99401e+06	1.89312e+06		1.09788	0.338824	1.24259	0.0377683	1.17972	0.0898034
gi|657793256	PREDICTED: ATP synthase subunit beta mitochondrial [Cynoglossus semilaevis]	1.05405e+06	676329	740266	778573	807753	829458	913567	717120	800569	749586	804964	893825	753855	879392	784242		812305	816975	785039	827828		1.00575	0.845913	0.966434	0.826125	1.01911	0.717729
gi|929304197	PREDICTED: ATP synthase subunit O mitochondrial-like [Salmo salar]_x0001_gi|209736142|gb|ACI68940.1| ATP synthase subunit O mitochondrial precursor [Salmo salar]_x0001_gi|209737108|gb|ACI69423.1| ATP synthase subunit O mitochondri...	1.16175e+07	1.24976e+07	1.29158e+07	1.43095e+07	1.25163e+07	1.14464e+07	8.93113e+06	1.09543e+07	1.26939e+07	1.32044e+07	1.19122e+07	1.29291e+07	1.20171e+07	1.24603e+07	1.02888e+07		1.28351e+07	1.0962e+07	1.26035e+07	1.19238e+07		0.854067	0.0444953	0.981957	0.841873	0.929003	0.331237
gi|929258542	PREDICTED: ATP synthase-coupling factor 6 mitochondrial-like [Salmo salar]_x0001_gi|209731164|gb|ACI66451.1| ATP synthase-coupling factor 6 mitochondrial precursor [Salmo salar]_x0001_gi|223646466|gb|ACN09991.1| ATP synthase-coupli...	1.84401e+06	2.21526e+06	1.88747e+06	1.86955e+06	2.75503e+06	1.99775e+06	2.62784e+06	2.27235e+06	2.48779e+06	3.38404e+06	2.02092e+06	2.9524e+06	2.5287e+06	1.83334e+06	2.22334e+06		1.95407e+06	2.41324e+06	2.63091e+06	2.38445e+06		1.23498	0.0866813	1.34638	0.0370004	1.22024	0.117352
gi|929223772	PREDICTED: ATP-dependent 6-phosphofructokinase muscle type-like [Salmo salar]	976622	954874	893236	1.62232e+06	982670	1.83182e+06	1.46802e+06	1.6769e+06	1.64251e+06	2.20625e+06	1.74824e+06	1.61204e+06	869197	2.47899e+06	1.64736e+06		1.11176e+06	1.48985e+06	1.86567e+06	1.65189e+06		1.34008	0.136857	1.67812	0.0180688	1.48584	0.0752607
gi|929238273	PREDICTED: ATP-dependent 6-phosphofructokinase platelet type-like isoform X1 [Salmo salar]	3.11066e+06	3.25957e+06	3.23561e+06	3.37105e+06	3.91733e+06	3.45777e+06	2.08132e+06	3.07567e+06	3.3911e+06	3.24965e+06	4.03503e+06	3.32746e+06	3.51512e+06	3.63035e+06	2.72177e+06		3.24422e+06	3.13302e+06	3.55859e+06	3.29867e+06		0.965724	0.577908	1.0969	0.455703	1.01678	0.919409
gi|929272564	PREDICTED: ATP-dependent 6-phosphofructokinase platelet type-like isoform X4 [Salmo salar]	363918	370376	340198	336435	315304	407757	308402	308359	336572	335293	309286	364747	363243	372401	354450		352732	334956	327050	363710		0.949604	0.365268	0.927193	0.279173	1.03112	0.621919
gi|929262236	PREDICTED: ATP-dependent RNA helicase DDX3Y-like isoform X3 [Salmo salar]	1.51573e+06	2.07127e+06	1.53508e+06	1.49215e+06	1.55858e+06	1.2958e+06	1.27995e+06	1.31772e+06	1.51391e+06	1.58711e+06	1.66718e+06	1.56721e+06	1.41637e+06	1.68322e+06	1.52347e+06		1.65356e+06	1.36301e+06	1.5894e+06	1.54757e+06		0.824291	0.0233914	0.961198	0.707916	0.935901	0.443506
gi|929227262	PREDICTED: B-cell receptor-associated protein 31 [Salmo salar]_x0001_gi|209154932|gb|ACI33698.1| B-cell receptor-associated protein 31 [Salmo salar]	641566	747511	895258	836762	1.14873e+06	830628	695845	841945	652284	820770	726319	720799	844860	684612	1.00041e+06		780274	879287	733124	812671		1.12689	0.320231	0.939572	0.619423	1.04152	0.733551
gi|929252084	PREDICTED: basement membrane-specific heparan sulfate proteoglycan core protein isoform X17 [Salmo salar]	1.91787e+06	2.025e+06	1.92096e+06	1.95854e+06	1.95763e+06	2.14526e+06	2.13878e+06	2.04522e+06	1.86199e+06	1.74288e+06	1.8414e+06	2.12219e+06	1.95142e+06	1.7125e+06	1.94103e+06		1.95559e+06	2.07172e+06	1.81542e+06	1.93179e+06		1.05938	0.292561	0.928323	0.207951	0.987826	0.780331
gi|551529940	PREDICTED: beta-enolase-like [Xiphophorus maculatus]	222358	294328	230740	230260	265404	376018	336384	279283	280012	266823	281152	348636	281638	367697	269826		244421	314272	275996	316949		1.28578	0.0146327	1.12918	0.209382	1.29673	0.0117812
gi|929311663	PREDICTED: biotinidase-like [Salmo salar]	4.08063e+06	4.44251e+06	4.0465e+06	3.2775e+06	4.1304e+06	4.02399e+06	3.93829e+06	4.05042e+06	3.27414e+06	3.4117e+06	4.49869e+06	5.61315e+06	3.74765e+06	3.41045e+06	5.07754e+06		3.96179e+06	4.03578e+06	3.72817e+06	4.4622e+06		1.01868	0.816406	0.941034	0.569949	1.12631	0.331138
gi|929077921	PREDICTED: branched-chain-amino-acid aminotransferase cytosolic-like [Salmo salar]	8.73756e+06	7.81289e+06	9.14275e+06	8.55245e+06	7.6091e+06	9.83613e+06	5.81282e+06	8.67003e+06	9.96616e+06	8.41191e+06	7.85301e+06	7.79782e+06	6.51669e+06	7.84393e+06	6.74615e+06		8.56141e+06	7.98202e+06	8.74369e+06	7.22614e+06		0.932325	0.370182	1.02129	0.864705	0.844037	0.0876892
gi|929240827	PREDICTED: calcium-binding mitochondrial carrier protein Aralar1-like [Salmo salar]	933207	828318	1.028e+06	799349	778980	1.05492e+06	766298	846122	1.00822e+06	890374	1.04291e+06	889736	870621	892839	844732		897219	861579	980500	874482		0.960277	0.563887	1.09282	0.272899	0.974658	0.782717
gi|929116190	PREDICTED: calpain small subunit 1-like [Salmo salar]	1.3854e+06	1.14137e+06	1.02837e+06	1.05197e+06	876307	879883	896166	744844	904494	1.15195e+06	802541	1.19027e+06	901384	942224	920508		1.15178e+06	849300	952994	988597		0.737382	0.00406719	0.827411	0.0619278	0.858323	0.107892
gi|929122387	PREDICTED: carnitine O-palmitoyltransferase 2 mitochondrial [Salmo salar]	3.38246e+06	3.49438e+06	3.34827e+06	3.66978e+06	3.22121e+06	2.84126e+06	3.6499e+06	2.78327e+06	3.55741e+06	3.45539e+06	3.11348e+06	2.97876e+06	3.03132e+06	2.84757e+06	3.22768e+06		3.47372e+06	3.12391e+06	3.37543e+06	3.02133e+06		0.899298	0.0953974	0.971704	0.667756	0.869768	0.0410479
gi|929086798	PREDICTED: catenin alpha-1 [Salmo salar]	2.35873e+06	2.28229e+06	2.31481e+06	1.95149e+06	2.23535e+06	2.13141e+06	1.73816e+06	2.41894e+06	2.04731e+06	2.05418e+06	1.96837e+06	2.09477e+06	2.0766e+06	1.9558e+06	2.09027e+06		2.22683e+06	2.13097e+06	2.02329e+06	2.05436e+06		0.956951	0.479369	0.908595	0.215509	0.92255	0.259677
gi|929312102	PREDICTED: chromobox protein homolog 3-like isoform X1 [Salmo salar]	670228	629003	519900	672678	729540	798935	725824	725261	905053	656716	759700	549625	669527	740935	698110		622952	744890	773823	664549		1.19574	0.0386661	1.24219	0.0272261	1.06677	0.44302
gi|929230233	PREDICTED: citrate synthase mitochondrial [Salmo salar]	468818	606973	460850	612395	508585	553058	519756	426388	527673	562023	452987	546589	461504	450178	576076		537259	501947	514228	508587		0.934274	0.475047	0.957132	0.684769	0.946632	0.561995
gi|929209986	PREDICTED: cofilin-2-like [Salmo salar]_x0001_gi|209734470|gb|ACI68104.1| Cofilin-2 [Salmo salar]	1.18637e+06	1.06144e+06	1.18451e+06	1.21439e+06	1.21521e+06	1.28451e+06	1.38571e+06	1.20474e+06	1.3465e+06	1.25893e+06	1.31145e+06	1.12195e+06	1.31893e+06	1.23716e+06	1.37377e+06		1.16168e+06	1.27254e+06	1.30563e+06	1.26295e+06		1.09544	0.131405	1.12391	0.074775	1.08718	0.170546
gi|929088871	PREDICTED: cofilin-2-like [Salmo salar]_x0001_gi|469832458|gb|AGH92581.1| cofilin-2 [Salmo salar]	1.81065e+06	1.69033e+06	1.90326e+06	1.97758e+06	1.94133e+06	1.81065e+06	2.23824e+06	2.27084e+06	1.85875e+06	1.87855e+06	1.99029e+06	1.84716e+06	1.94686e+06	2.06443e+06	2.05256e+06		1.84545e+06	2.06526e+06	1.90919e+06	1.97775e+06		1.11911	0.0886632	1.03454	0.597055	1.07169	0.264427
gi|929320907	PREDICTED: collagen alpha-1(VI) chain-like [Salmo salar]	916061	972094	1.05269e+06	996495	1.08134e+06	1.05135e+06	1.05123e+06	1.50239e+06	983876	1.01464e+06	1.04182e+06	1.10369e+06	1.04391e+06	1.04557e+06	1.04209e+06		984336	1.17158e+06	1.01344e+06	1.05881e+06		1.19022	0.0359275	1.02957	0.700454	1.07566	0.314884
gi|929067270	PREDICTED: collagen alpha-6(VI) chain-like [Salmo salar]	2.92387e+06	2.54488e+06	2.63947e+06	2.36342e+06	2.46609e+06	2.38743e+06	1.94834e+06	3.24688e+06	2.088e+06	2.31201e+06	2.98372e+06	2.98659e+06	2.46742e+06	2.79834e+06	2.25715e+06		2.61791e+06	2.51219e+06	2.46125e+06	2.62738e+06		0.959616	0.596662	0.940157	0.532453	1.00362	0.994674
gi|929056555	PREDICTED: cytochrome b-c1 complex subunit 2 mitochondrial-like [Salmo salar]	2.37239e+06	2.89445e+06	2.84107e+06	3.67634e+06	3.1154e+06	1.94382e+06	7.24332e+06	2.76949e+06	3.12238e+06	3.23242e+06	2.98394e+06	2.94352e+06	3.74419e+06	1.96736e+06	3.50166e+06		2.94606e+06	3.76801e+06	3.11291e+06	3.03918e+06		1.279	0.533909	1.05664	0.769074	1.03161	0.946063
gi|929095434	PREDICTED: cytochrome b-c1 complex subunit 2 mitochondrial-like [Salmo salar]	948131	930905	980015	1.31718e+06	868216	754967	1.30465e+06	1.1014e+06	1.03685e+06	1.10357e+06	1.03581e+06	974236	1.15861e+06	953398	758632		1.04406e+06	1.00731e+06	1.05874e+06	961220		0.964802	0.681847	1.01407	0.847676	0.920658	0.475333
gi|929257305	PREDICTED: cytochrome b-c1 complex subunit 6 mitochondrial-like isoform X2 [Salmo salar]_x0001_gi|209738228|gb|ACI69983.1| Cytochrome b-c1 complex subunit 6 mitochondrial precursor [Salmo salar]	3.39832e+06	1.97588e+06	1.83216e+06	1.9446e+06	1.93827e+06	1.50738e+06	2.0161e+06	1.61385e+06	1.63584e+06	1.71754e+06	1.41841e+06	1.91996e+06	1.93342e+06	1.56275e+06	1.99169e+06		2.28774e+06	1.7689e+06	1.5906e+06	1.85195e+06		0.773209	0.0642893	0.695271	0.017424	0.809513	0.136408
gi|929244566	PREDICTED: cytochrome b-c1 complex subunit 7-like [Salmo salar]_x0001_gi|209731406|gb|ACI66572.1| Cytochrome b-c1 complex subunit 7 [Salmo salar]_x0001_gi|223647004|gb|ACN10260.1| Cytochrome b-c1 complex subunit 7 [Salmo salar]_x0001_gi|22...	1.759e+06	1.45967e+06	1.61729e+06	2.28217e+06	1.70989e+06	1.62057e+06	3.03649e+06	1.81026e+06	1.68403e+06	2.02916e+06	1.78033e+06	2.12288e+06	2.13066e+06	1.82251e+06	1.7554e+06		1.77953e+06	2.0443e+06	1.83117e+06	1.95786e+06		1.14879	0.345824	1.02902	0.767478	1.10021	0.399026
gi|929312362	PREDICTED: cytochrome b-c1 complex subunit 7-like [Salmo salar]_x0001_gi|209731636|gb|ACI66687.1| Cytochrome b-c1 complex subunit 7 [Salmo salar]_x0001_gi|303662423|gb|ADM16071.1| Cytochrome b-c1 complex subunit 7 [Salmo salar]	1.57105e+06	1.52171e+06	1.6802e+06	1.91299e+06	1.33908e+06	1.45859e+06	2.24289e+06	1.46872e+06	1.78083e+06	1.64656e+06	1.58006e+06	1.61173e+06	1.4041e+06	1.52248e+06	1.76513e+06		1.67149e+06	1.62732e+06	1.66915e+06	1.57586e+06		0.973575	0.646283	0.9986	0.990148	0.942787	0.546481
gi|929114532	PREDICTED: cytochrome b-c1 complex subunit 8-like [Salmo salar]_x0001_gi|221219722|gb|ACM08522.1| Cytochrome b-c1 complex subunit 8 [Salmo salar]_x0001_gi|221219994|gb|ACM08658.1| Cytochrome b-c1 complex subunit 8 [Salmo salar]_x0001_gi|22...	1.00458e+07	9.15036e+06	1.03425e+07	8.3655e+06	9.55367e+06	9.5734e+06	4.89432e+06	7.63866e+06	8.595e+06	9.69927e+06	8.9927e+06	8.83019e+06	8.63112e+06	9.73871e+06	7.71611e+06		9.47605e+06	7.91501e+06	9.09565e+06	8.72903e+06		0.835265	0.0865625	0.959857	0.759718	0.921167	0.487224
gi|929235963	PREDICTED: cytochrome b-c1 complex subunit 9-like [Salmo salar]_x0001_gi|209733700|gb|ACI67719.1| Cytochrome b-c1 complex subunit 9 [Salmo salar]_x0001_gi|223646326|gb|ACN09921.1| Cytochrome b-c1 complex subunit 9 [Salmo salar]_x0001_gi|22...	6.5534e+06	7.27172e+06	6.3273e+06	5.0468e+06	6.08778e+06	6.31209e+06	3.4404e+06	3.5585e+06	4.93793e+06	5.59182e+06	6.1722e+06	5.15635e+06	5.79504e+06	6.99981e+06	5.55905e+06		6.29981e+06	4.84969e+06	5.56732e+06	5.87756e+06		0.769816	0.0389662	0.883728	0.409708	0.932976	0.612632
gi|929288026	PREDICTED: cytochrome c [Salmo salar]_x0001_gi|929288028|ref|XP_014021092.1| PREDICTED: cytochrome c [Salmo salar]_x0001_gi|929288030|ref|XP_014021093.1| PREDICTED: cytochrome c [Salmo salar]_x0001_gi|197631823|gb|ACH70635.1| cytochrome c-...	1.07106e+07	1.00209e+07	1.03332e+07	1.28127e+07	9.48153e+06	8.09275e+06	1.74185e+07	1.00858e+07	1.3157e+07	1.21668e+07	1.19864e+07	1.02619e+07	1.16303e+07	1.09053e+07	1.15595e+07		1.09694e+07	1.12697e+07	1.24368e+07	1.10893e+07		1.02738	0.912872	1.13377	0.327696	1.01093	0.905689
gi|929276690	PREDICTED: cytochrome c oxidase subunit 4 isoform 1 mitochondrial-like [Salmo salar]_x0001_gi|209736786|gb|ACI69262.1| Cytochrome c oxidase subunit 4 isoform 2 mitochondrial precursor [Salmo salar]	4.65411e+06	4.52831e+06	4.96085e+06	3.29216e+06	4.67028e+06	4.41632e+06	2.96778e+06	4.2312e+06	3.04646e+06	3.86756e+06	3.41846e+06	3.91249e+06	4.23823e+06	4.1094e+06	4.15898e+06		4.35886e+06	4.0714e+06	3.44416e+06	4.10478e+06		0.934051	0.487494	0.790152	0.0509446	0.941709	0.633727
gi|929221812	PREDICTED: cytochrome c1 heme protein mitochondrial-like [Salmo salar]	1.71379e+06	1.51934e+06	1.70538e+06	1.51741e+06	1.67409e+06	1.58555e+06	1.37781e+06	2.0081e+06	1.65095e+06	1.65593e+06	1.5848e+06	1.9438e+06	1.7831e+06	1.76395e+06	1.69168e+06		1.61398e+06	1.66139e+06	1.63056e+06	1.79563e+06		1.02937	0.76118	1.01027	0.877504	1.11255	0.143827
gi|929309869	PREDICTED: cytosolic non-specific dipeptidase-like [Salmo salar]_x0001_gi|929309871|ref|XP_014032605.1| PREDICTED: cytosolic non-specific dipeptidase-like [Salmo salar]	3.2145e+06	3.02664e+06	3.20681e+06	2.97538e+06	3.17032e+06	3.61794e+06	2.85955e+06	3.46747e+06	2.736e+06	3.10895e+06	3.70798e+06	3.33274e+06	3.16088e+06	3.07862e+06	2.90608e+06		3.10583e+06	3.27882e+06	3.18431e+06	3.11958e+06		1.0557	0.469707	1.02527	0.813749	1.00443	0.956585
gi|929303741	PREDICTED: dehydrogenase/reductase SDR family member 12-like [Salmo salar]_x0001_gi|209738086|gb|ACI69912.1| Dehydrogenase/reductase SDR family member 12 [Salmo salar]	820417	727628	899278	809237	910934	839040	944350	802873	713997	689132	764699	843076	963256	777967	1.23032e+06		814140	874299	722609	953654		1.07389	0.402256	0.887574	0.212797	1.17136	0.101821
gi|742148383	PREDICTED: delta-1-pyrroline-5-carboxylate dehydrogenase mitochondrial [Esox lucius]	3.24725e+06	2.7944e+06	2.98731e+06	4.20805e+06	2.30572e+06	2.11685e+06	4.88752e+06	2.53717e+06	4.34042e+06	3.07576e+06	2.98656e+06	2.96987e+06	2.55644e+06	4.40959e+06	3.05115e+06		3.30925e+06	2.96181e+06	3.46758e+06	3.24676e+06		0.895009	0.34735	1.04784	0.805007	0.981116	0.868163
gi|742236517	PREDICTED: desmin isoform X2 [Esox lucius]	2.81009e+06	2.79894e+06	2.68149e+06	2.28702e+06	2.60553e+06	2.93274e+06	2.44635e+06	2.96563e+06	2.64478e+06	2.54502e+06	2.50113e+06	2.51677e+06	2.22282e+06	2.75449e+06	2.70068e+06		2.64439e+06	2.73756e+06	2.56364e+06	2.54869e+06		1.03523	0.60685	0.969465	0.702255	0.963811	0.585477
gi|929124767	PREDICTED: dihydrolipoyl dehydrogenase mitochondrial-like [Salmo salar]	2.67877e+06	3.27232e+06	3.5929e+06	3.81416e+06	3.35327e+06	2.87165e+06	3.20754e+06	3.26791e+06	3.06059e+06	3.71055e+06	3.39348e+06	3.34486e+06	3.09832e+06	3.18281e+06	3.44349e+06		3.33954e+06	3.17509e+06	3.38821e+06	3.26737e+06		0.950758	0.556913	1.01457	0.800931	0.97839	0.849334
gi|929296193	PREDICTED: dihydrolipoyl dehydrogenase mitochondrial-like [Salmo salar]	897640	777008	902697	892646	953337	1.01241e+06	1.0886e+06	951567	872901	949178	1.01409e+06	970834	1.00387e+06	884485	887839		867498	1.00148e+06	945390	936756		1.15445	0.0242928	1.08979	0.187234	1.07984	0.200409
gi|929218499	PREDICTED: dihydrolipoyllysine-residue acetyltransferase component of pyruvate dehydrogenase complex mitochondrial-like [Salmo salar]	1.66578e+06	1.63279e+06	1.46524e+06	1.41151e+06	1.40288e+06	1.7075e+06	1.48305e+06	1.70964e+06	1.42963e+06	1.85155e+06	1.52141e+06	2.12578e+06	1.40462e+06	1.68133e+06	1.54242e+06		1.54383e+06	1.57576e+06	1.60086e+06	1.68854e+06		1.02069	0.827644	1.03694	0.732469	1.09373	0.370137
gi|929231485	PREDICTED: dihydropyrimidinase-related protein 3-like isoform X3 [Salmo salar]	1.7779e+06	1.72185e+06	1.86804e+06	1.68925e+06	1.58486e+06	1.9836e+06	2.08679e+06	1.92293e+06	1.71533e+06	1.82931e+06	1.76118e+06	1.84123e+06	1.65579e+06	1.74129e+06	1.77603e+06		1.76426e+06	1.89455e+06	1.7686e+06	1.75358e+06		1.07385	0.277941	1.00246	0.965233	0.993948	0.919794
gi|929125587	PREDICTED: dnaJ homolog subfamily A member 2-like [Salmo salar]	1.29444e+06	1.31764e+06	1.2001e+06	1.23216e+06	1.28756e+06	1.2279e+06	1.43288e+06	1.19461e+06	1.29681e+06	1.08781e+06	1.2121e+06	1.27777e+06	1.24499e+06	1.16912e+06	1.55157e+06		1.26109e+06	1.28574e+06	1.19891e+06	1.31086e+06		1.01955	0.794577	0.950694	0.476038	1.03947	0.619806
gi|929289376	PREDICTED: dolichyl-diphosphooligosaccharide--protein glycosyltransferase subunit 2-like isoform X3 [Salmo salar]	769248	815228	763487	764513	730632	882318	649431	696601	696333	809934	632371	871792	592612	829875	648317		778119	739746	712879	735649		0.950684	0.530021	0.916157	0.348147	0.94542	0.448204
gi|742224444	PREDICTED: dynactin subunit 2 isoform X2 [Esox lucius]	714555	767665	925999	698324	817457	936845	953925	714688	679957	671466	717406	769975	753457	663603	813683		776636	855729	689609	750179		1.10184	0.223305	0.887944	0.189456	0.965935	0.688983
gi|742180918	PREDICTED: dynamin-1-like protein isoform X2 [Esox lucius]	2.85955e+06	2.91645e+06	2.96098e+06	2.96642e+06	3.01717e+06	3.35254e+06	3.3656e+06	2.61661e+06	2.84464e+06	2.85147e+06	3.00199e+06	3.12148e+06	2.81812e+06	2.88107e+06	2.98879e+06		2.92585e+06	3.08798e+06	2.89937e+06	2.95236e+06		1.05541	0.40858	0.990948	0.88312	1.00906	0.886226
gi|929118860	PREDICTED: EH domain-containing protein 2-like [Salmo salar]	5.21881e+06	4.90527e+06	5.10401e+06	4.02566e+06	4.42511e+06	4.30074e+06	3.00486e+06	4.75866e+06	3.95415e+06	4.07417e+06	4.6122e+06	4.58626e+06	3.8714e+06	4.35817e+06	3.71641e+06		4.81344e+06	4.12234e+06	4.21351e+06	4.13306e+06		0.856423	0.0928563	0.875363	0.208961	0.85865	0.120969
gi|929284448	PREDICTED: EH domain-containing protein 2-like isoform X2 [Salmo salar]	241903	251576	227327	242612	195288	262369	370949	206794	235998	267114	235716	216963	195718	234783	228011		240854	258850	246276	218869		1.07472	0.71168	1.02251	0.854099	0.908717	0.367027
gi|528480064	PREDICTED: elongation factor 2 [Danio rerio]	143285	164784	138386	164215	136321	208622	221569	152533	208844	171963	234748	201239	195823	218818	231239		152668	179761	205185	211780		1.17747	0.165232	1.344	0.0164445	1.3872	0.00486909
gi|929073458	PREDICTED: elongation factor 2-like [Salmo salar]_x0001_gi|223648734|gb|ACN11125.1| Elongation factor 2 [Salmo salar]	1.10226e+06	1.09253e+06	1.11257e+06	1.06979e+06	1.40118e+06	1.0654e+06	783393	1.16727e+06	1.07034e+06	1.45359e+06	1.09626e+06	1.10847e+06	1.39553e+06	1.32198e+06	1.31371e+06		1.09429e+06	1.10431e+06	1.20673e+06	1.28492e+06		1.00916	0.905536	1.10276	0.432601	1.17421	0.1404
gi|929078809	PREDICTED: elongation factor Tu mitochondrial-like [Salmo salar]	3.02002e+06	3.06733e+06	2.74725e+06	2.50864e+06	2.1733e+06	2.61818e+06	2.78101e+06	2.80998e+06	2.73117e+06	2.63978e+06	2.90735e+06	2.50615e+06	2.21485e+06	2.00003e+06	2.43934e+06		2.83581e+06	2.59562e+06	2.75943e+06	2.29009e+06		0.9153	0.222195	0.973066	0.750299	0.807562	0.00842047
gi|573875528	PREDICTED: ethylmalonyl-CoA decarboxylase-like [Lepisosteus oculatus]	941827	851628	916688	867777	785656	869263	859707	669224	913029	748805	1.09963e+06	1.01967e+06	912520	771711	838004		894480	795963	920487	885477		0.889861	0.168613	1.02907	0.851664	0.989935	0.86372
gi|929081812	PREDICTED: eukaryotic initiation factor 4A-I [Salmo salar]	2.61246e+06	2.51436e+06	2.789e+06	2.38851e+06	2.6546e+06	3.03526e+06	2.70811e+06	3.17729e+06	2.21645e+06	2.81405e+06	2.62029e+06	2.79832e+06	2.61477e+06	2.66839e+06	2.58326e+06		2.57608e+06	2.89382e+06	2.55026e+06	2.66618e+06		1.12334	0.0850262	0.989979	0.845443	1.03498	0.578298
gi|929054622	PREDICTED: eukaryotic translation initiation factor 3 subunit A isoform X6 [Salmo salar]	1.32578e+06	1.1083e+06	1.06167e+06	811434	813915	935297	698098	868586	663722	805153	830614	829425	788843	950269	963386		1.0768e+06	828974	766496	882981		0.769851	0.0176858	0.711829	0.00562121	0.820006	0.0672324
gi|929318381	PREDICTED: eukaryotic translation initiation factor 5A-1-like isoform X2 [Salmo salar]_x0001_gi|221220380|gb|ACM08851.1| Eukaryotic translation initiation factor 5A-1 [Salmo salar]_x0001_gi|642066998|emb|CDQ89488.1| unnamed protein p...	2.86265e+06	3.49381e+06	2.88368e+06	2.90356e+06	2.90035e+06	2.48127e+06	3.13525e+06	2.81859e+06	3.11694e+06	3.26021e+06	3.066e+06	2.58275e+06	2.55237e+06	3.00295e+06	3.14674e+06		3.03592e+06	2.83387e+06	3.14772e+06	2.8212e+06		0.933444	0.327543	1.03682	0.599526	0.929274	0.293618
gi|929101565	PREDICTED: fibrinogen alpha chain-like [Salmo salar]	462022	517473	565107	377651	505112	616298	466641	452673	772172	339807	440400	507105	527269	291982	527969		480563	510181	517460	463581		1.06163	0.69869	1.07678	0.889505	0.964662	0.744537
gi|929271265	PREDICTED: fibrinogen alpha chain-like [Salmo salar]	2.77476e+06	3.17624e+06	3.02317e+06	3.01242e+06	3.23829e+06	2.4993e+06	2.24126e+06	2.91338e+06	3.82312e+06	2.40611e+06	2.63343e+06	3.25587e+06	3.03967e+06	3.16823e+06	3.07328e+06		2.99665e+06	2.72306e+06	2.95422e+06	3.13426e+06		0.908702	0.274383	0.985842	0.738347	1.04592	0.627079
gi|929271267	PREDICTED: fibrinogen beta chain-like [Salmo salar]	7.19366e+06	6.8491e+06	7.13384e+06	7.70029e+06	7.69643e+06	7.39952e+06	7.64397e+06	6.26486e+06	8.70213e+06	4.85673e+06	6.34814e+06	7.5874e+06	6.68571e+06	5.99969e+06	7.84082e+06		7.21922e+06	7.25119e+06	6.63567e+06	7.0284e+06		1.00443	0.984848	0.919166	0.310235	0.973568	0.754026
gi|929262714	PREDICTED: fibronectin [Salmo salar]	4.01373e+06	4.25192e+06	4.82808e+06	4.17178e+06	4.87423e+06	4.40457e+06	3.97589e+06	4.44372e+06	4.31065e+06	4.00863e+06	4.61522e+06	4.24467e+06	4.64866e+06	4.57184e+06	4.96032e+06		4.31638e+06	4.4246e+06	4.3115e+06	4.60637e+06		1.02507	0.690597	0.99887	0.995947	1.06718	0.29387
gi|929226670	PREDICTED: filamin-A isoform X7 [Salmo salar]	1.33948e+06	1.44114e+06	1.47519e+06	1.40175e+06	1.42977e+06	1.35346e+06	1.50179e+06	1.42171e+06	1.27253e+06	1.29023e+06	1.33327e+06	1.44084e+06	1.33337e+06	1.37563e+06	1.61486e+06		1.41439e+06	1.42668e+06	1.29867e+06	1.44118e+06		1.00869	0.871372	0.918187	0.153217	1.01894	0.753681
gi|929127333	PREDICTED: filamin-C-like isoform X3 [Salmo salar]	4.08986e+06	4.38915e+06	4.10225e+06	4.38123e+06	5.15474e+06	3.71824e+06	4.4664e+06	5.44567e+06	4.05395e+06	4.5542e+06	4.99057e+06	4.20933e+06	4.6712e+06	4.32253e+06	4.62335e+06		4.24062e+06	4.69626e+06	4.53291e+06	4.4566e+06		1.10745	0.236366	1.06892	0.442187	1.05093	0.519034
gi|929104602	PREDICTED: filamin-C-like isoform X6 [Salmo salar]	1.00306e+06	878205	910433	924240	889717	1.31672e+06	988370	825941	913052	738435	796618	918450	907716	891493	860790		928985	1.00519e+06	816035	894612		1.08203	0.452798	0.878416	0.158557	0.963	0.662504
gi|929091407	PREDICTED: flotillin-1-like [Salmo salar]_x0001_gi|223648050|gb|ACN10783.1| Flotillin-1 [Salmo salar]	1.75167e+06	1.4801e+06	1.44993e+06	1.3682e+06	1.55315e+06	1.48403e+06	1.54416e+06	1.64448e+06	1.273e+06	1.35838e+06	1.62715e+06	1.49562e+06	1.43494e+06	1.35246e+06	1.70657e+06		1.51248e+06	1.55645e+06	1.41951e+06	1.4974e+06		1.02908	0.651408	0.938532	0.406835	0.99003	0.895053
gi|929083998	PREDICTED: flotillin-2a isoform X5 [Salmo salar]	2.61384e+06	1.23482e+06	1.02385e+06	1.02922e+06	1.00418e+06	1.12836e+06	1.15481e+06	1.01926e+06	982610	1.08831e+06	1.14679e+06	1.01596e+06	1.0579e+06	1.04832e+06	1.25075e+06		1.47543e+06	1.07665e+06	1.07257e+06	1.09323e+06		0.729719	0.138797	0.726954	0.16175	0.740958	0.161911
gi|929112681	PREDICTED: four and a half LIM domains protein 1-like isoform X1 [Salmo salar]	1.53767e+06	1.74176e+06	1.77338e+06	1.41551e+06	1.98901e+06	1.36459e+06	1.51049e+06	2.24079e+06	1.48538e+06	1.21361e+06	1.62875e+06	1.44282e+06	1.58292e+06	1.53697e+06	1.23699e+06		1.61708e+06	1.77622e+06	1.44258e+06	1.44993e+06		1.09841	0.459154	0.892089	0.306802	0.896633	0.304056
gi|929304680	PREDICTED: four and a half LIM domains protein 2 [Salmo salar]_x0001_gi|929304682|ref|XP_014029856.1| PREDICTED: four and a half LIM domains protein 2 [Salmo salar]	1.1894e+06	1.23856e+06	1.18735e+06	1.26674e+06	1.54899e+06	2.26104e+06	1.58454e+06	1.38315e+06	1.25118e+06	1.30784e+06	1.42363e+06	1.62595e+06	1.45563e+06	1.32446e+06	1.34455e+06		1.22051e+06	1.69443e+06	1.32755e+06	1.43765e+06		1.3883	0.00227498	1.0877	0.381099	1.17791	0.0781341
gi|929286117	PREDICTED: four and a half LIM domains protein 2-like [Salmo salar]_x0001_gi|929286119|ref|XP_014020073.1| PREDICTED: four and a half LIM domains protein 2-like [Salmo salar]_x0001_gi|209732320|gb|ACI67029.1| Four and a half LIM doma...	396958	428945	440324	506700	559260	501521	553886	591285	483060	450241	490784	375770	556366	470304	475968		443232	551488	474695	469602		1.24424	0.0106275	1.07099	0.395245	1.0595	0.503149
gi|736231606	PREDICTED: fructose-bisphosphate aldolase A [Notothenia coriiceps]	298697	318825	368827	324294	290572	337359	596773	403498	370793	353953	383678	281709	266673	337028	377607		327661	407050	369475	315754		1.24229	0.148167	1.12761	0.357855	0.963662	0.719503
gi|597793861	PREDICTED: fructose-bisphosphate aldolase C-B-like [Astyanax mexicanus]	614955	691877	679321	646815	671552	748008	834603	706126	632997	666419	689790	616983	631467	642392	663517		658242	740072	663069	638590		1.12432	0.0528045	1.00733	0.897816	0.970144	0.596677
gi|742203456	PREDICTED: fumarate hydratase mitochondrial [Esox lucius]	815826	817041	800502	775719	740017	761211	1.20865e+06	762199	855712	759832	816763	863102	886597	793832	957585		802272	868019	810769	875279		1.08195	0.534451	1.01059	0.92201	1.091	0.353659
gi|929056913	PREDICTED: fumarate hydratase mitochondrial-like [Salmo salar]	1.19949e+07	1.3535e+07	1.17701e+07	1.40599e+07	1.0794e+07	1.04686e+07	1.86661e+07	1.0299e+07	1.30666e+07	1.19238e+07	1.30209e+07	1.06968e+07	1.28396e+07	1.29354e+07	1.08847e+07		1.284e+07	1.25569e+07	1.26704e+07	1.18391e+07		0.977954	0.628432	0.986794	0.923933	0.92205	0.456366
gi|929069010	PREDICTED: gamma-adducin-like isoform X8 [Salmo salar]	3.69329e+06	3.87366e+06	3.66262e+06	3.56684e+06	3.79745e+06	4.1353e+06	3.2202e+06	3.57797e+06	3.68094e+06	3.5e+06	3.51519e+06	3.46334e+06	3.79919e+06	3.54457e+06	3.60615e+06		3.6991e+06	3.68273e+06	3.56538e+06	3.60331e+06		0.995574	0.885354	0.96385	0.548824	0.974105	0.64031
gi|929183399	PREDICTED: gelsolin-like isoform X2 [Salmo salar]	2.05212e+06	1.42359e+06	2.22542e+06	1.6295e+06	1.79437e+06	1.63097e+06	1.78558e+06	1.96074e+06	1.45358e+06	1.78912e+06	1.61581e+06	1.58134e+06	1.91183e+06	1.30622e+06	1.54347e+06		1.83266e+06	1.79291e+06	1.6195e+06	1.58572e+06		0.978313	0.932318	0.88369	0.301832	0.865254	0.172727
gi|929129832	PREDICTED: glucose-6-phosphate isomerase-like [Salmo salar]_x0001_gi|929307927|ref|XP_014031561.1| PREDICTED: glucose-6-phosphate isomerase-like [Salmo salar]	8.23585e+06	8.12265e+06	8.38737e+06	7.17435e+06	6.76749e+06	8.76783e+06	5.9875e+06	6.68086e+06	6.2964e+06	7.98088e+06	7.84018e+06	6.76527e+06	9.27145e+06	7.4838e+06	6.24071e+06		7.98005e+06	7.05092e+06	7.37249e+06	7.44031e+06		0.883568	0.174911	0.923865	0.420674	0.932363	0.405412
gi|929226187	PREDICTED: glutaminase liver isoform mitochondrial-like isoform X1 [Salmo salar]	917854	1.0693e+06	968461	986050	905178	1.13914e+06	1.1544e+06	1.22827e+06	970347	1.16016e+06	1.32739e+06	1.34854e+06	802607	1.15878e+06	1.13742e+06		985417	1.10675e+06	1.15263e+06	1.11184e+06		1.12313	0.283763	1.16969	0.184733	1.12829	0.310254
gi|929242580	PREDICTED: glyceraldehyde-3-phosphate dehydrogenase-like [Salmo salar]_x0001_gi|209737954|gb|ACI69846.1| Glyceraldehyde-3-phosphate dehydrogenase [Salmo salar]_x0001_gi|642102918|emb|CDQ75530.1| unnamed protein product [Oncorhynchus ...	5.71968e+06	5.22149e+06	5.95586e+06	5.14001e+06	6.24157e+06	5.3324e+06	4.0894e+06	4.76184e+06	5.02869e+06	5.47372e+06	4.34841e+06	4.73202e+06	5.46449e+06	4.65617e+06	4.79421e+06		5.50926e+06	5.1063e+06	4.95027e+06	4.91172e+06		0.926858	0.307249	0.898537	0.231626	0.891539	0.177905
gi|929262915	PREDICTED: glycerol kinase-like [Salmo salar]	665760	574168	537051	584273	495553	682657	520959	490307	489683	551572	555072	569628	502928	537608	545778		590313	547369	532109	538986		0.927252	0.280713	0.901401	0.215255	0.913051	0.243747
gi|929261919	PREDICTED: glycogenin-1-like isoform X1 [Salmo salar]	3.53775e+06	3.80397e+06	3.99034e+06	3.76252e+06	3.9455e+06	3.80575e+06	3.4512e+06	3.95653e+06	4.05156e+06	3.69216e+06	3.78829e+06	4.04584e+06	3.99195e+06	3.75832e+06	3.40398e+06		3.77364e+06	3.78974e+06	3.844e+06	3.80002e+06		1.00427	0.947946	1.01864	0.759426	1.00699	0.920686
gi|929228012	PREDICTED: guanine nucleotide-binding protein G(s) subunit alpha-like [Salmo salar]	614530	572722	562598	565132	675298	740649	625582	685089	576080	568250	595163	566121	642869	614412	577275		578745	681655	579831	600169		1.17781	0.00645301	1.00188	0.967289	1.03702	0.499866
gi|929059178	PREDICTED: heat shock protein beta-11-like [Salmo salar]_x0001_gi|209737390|gb|ACI69564.1| Heat shock protein beta-11 [Salmo salar]_x0001_gi|303666909|gb|ADM16250.1| Heat shock protein beta-11 [Salmo salar]	7.45613e+06	7.04755e+06	7.32282e+06	5.99461e+06	9.19492e+06	3.81694e+06	7.90373e+06	7.28314e+06	6.14666e+06	8.11145e+06	9.24098e+06	7.74226e+06	1.19845e+07	9.36432e+06	1.06711e+07		6.95528e+06	7.04968e+06	7.83303e+06	9.94056e+06		1.01357	0.830917	1.1262	0.52052	1.42921	0.0371734
gi|742207389	PREDICTED: heterogeneous nuclear ribonucleoprotein A/B-like isoform X3 [Esox lucius]	2.76971e+06	2.42655e+06	2.65217e+06	2.88559e+06	2.78112e+06	2.33255e+06	2.89801e+06	2.79386e+06	2.33846e+06	2.83347e+06	2.52831e+06	2.73409e+06	2.89123e+06	2.66862e+06	3.01538e+06		2.6835e+06	2.70139e+06	2.56675e+06	2.82733e+06		1.00666	0.935234	0.95649	0.515563	1.0536	0.414874
gi|929223637	PREDICTED: heterogeneous nuclear ribonucleoprotein A1-like isoform X2 [Salmo salar]	1.78878e+06	1.63308e+06	1.77772e+06	1.90666e+06	1.88642e+06	2.38828e+06	2.27948e+06	2.01858e+06	1.78029e+06	1.62667e+06	1.71887e+06	1.73344e+06	1.89294e+06	1.5085e+06	2.02868e+06		1.77656e+06	2.14319e+06	1.70861e+06	1.79089e+06		1.20637	0.0183195	0.961752	0.62119	1.00806	0.960698
gi|929252226	PREDICTED: heterogeneous nuclear ribonucleoprotein A1-like isoform X3 [Salmo salar]_x0001_gi|223647288|gb|ACN10402.1| Heterogeneous nuclear ribonucleoprotein A1 [Salmo salar]_x0001_gi|223673171|gb|ACN12767.1| Heterogeneous nuclear ri...	652852	644780	692082	767268	685530	752131	1.11172e+06	710756	819221	679761	790780	793639	787443	696189	700598		689245	815035	763254	744467		1.1825	0.118157	1.10738	0.317708	1.08012	0.405733
gi|929288049	PREDICTED: heterogeneous nuclear ribonucleoprotein A3-like [Salmo salar]	873803	813463	834135	858883	876017	840390	944093	1.01984e+06	1.06033e+06	884356	908281	982733	1.00324e+06	859897	944268		845071	920084	950989	947535		1.08877	0.184808	1.12534	0.0928974	1.12125	0.0763786
gi|929058868	PREDICTED: heterogeneous nuclear ribonucleoprotein D-like [Salmo salar]	376552	378877	431825	382029	400282	538954	491035	465485	452374	433914	527452	495585	463724	406792	428869		392320	473939	471247	448743		1.20804	0.019018	1.20118	0.0307245	1.14382	0.0783196
gi|929058741	PREDICTED: heterogeneous nuclear ribonucleoprotein K-like isoform X4 [Salmo salar]	2.06321e+06	2.50009e+06	2.09874e+06	2.10886e+06	2.07948e+06	2.08717e+06	2.34879e+06	1.97507e+06	2.57231e+06	1.97125e+06	2.17534e+06	1.91951e+06	2.02843e+06	2.09355e+06	2.11369e+06		2.19273e+06	2.12263e+06	2.23963e+06	2.0388e+06		0.968031	0.639695	1.02139	0.801228	0.9298	0.301192
gi|929243024	PREDICTED: heterogeneous nuclear ribonucleoprotein R-like isoform X2 [Salmo salar]	2.78755e+06	2.55565e+06	1.86055e+06	2.19022e+06	2.17551e+06	1.97783e+06	2.38748e+06	2.43025e+06	2.33952e+06	2.33766e+06	2.36188e+06	2.82366e+06	2.63079e+06	2.73055e+06	2.39624e+06		2.3485e+06	2.24277e+06	2.34635e+06	2.64531e+06		0.954981	0.635734	0.999087	0.900059	1.12638	0.118858
gi|929315727	PREDICTED: hexokinase-1-like isoform X2 [Salmo salar]	516720	718264	454093	441318	448485	534180	502709	410170	528476	433509	526174	433539	458641	581443	422342		532599	473886	496053	473991		0.889762	0.337759	0.931382	0.625757	0.88996	0.324641
gi|929080099	PREDICTED: high mobility group protein B2-like isoform X2 [Salmo salar]_x0001_gi|929080101|ref|XP_014050468.1| PREDICTED: high mobility group protein B2-like isoform X2 [Salmo salar]_x0001_gi|221221606|gb|ACM09464.1| High mobility gr...	4.25154e+06	4.51221e+06	4.65722e+06	3.66114e+06	4.35193e+06	4.83481e+06	3.6275e+06	3.88082e+06	4.16592e+06	3.94636e+06	4.31036e+06	3.85563e+06	3.97208e+06	3.62688e+06	3.88817e+06		4.27053e+06	4.17377e+06	4.14088e+06	3.83569e+06		0.977342	0.71966	0.969641	0.714426	0.898177	0.146246
gi|929122938	PREDICTED: histidine-rich glycoprotein-like [Salmo salar]	2.97701e+06	3.17148e+06	3.03082e+06	3.05267e+06	4.2831e+06	3.34902e+06	2.91377e+06	3.39307e+06	3.31387e+06	3.06438e+06	2.87405e+06	3.23181e+06	3.22124e+06	2.8713e+06	3.13956e+06		3.058e+06	3.48474e+06	3.0841e+06	3.11598e+06		1.13955	0.101085	1.00854	0.926182	1.01896	0.799909
gi|929076595	PREDICTED: hsc70-interacting protein isoform X3 [Salmo salar]	1.55497e+06	1.68304e+06	1.66745e+06	1.74322e+06	1.61409e+06	1.6759e+06	2.16288e+06	1.85951e+06	1.9937e+06	1.68203e+06	2.09697e+06	1.8175e+06	1.81624e+06	2.0379e+06	1.79315e+06		1.66217e+06	1.82809e+06	1.92424e+06	1.8662e+06		1.09982	0.21378	1.15767	0.0737586	1.12275	0.11484
gi|742176137	PREDICTED: isocitrate dehydrogenase [NAD] subunit alpha mitochondrial [Esox lucius]	3.92824e+06	4.0592e+06	3.94792e+06	3.284e+06	3.67119e+06	4.14243e+06	3.42894e+06	3.76886e+06	3.79471e+06	3.54409e+06	4.16529e+06	4.22161e+06	4.16722e+06	3.43333e+06	3.94991e+06		3.80484e+06	3.75285e+06	3.83469e+06	3.94302e+06		0.986337	0.852279	1.00785	0.90199	1.03632	0.599547
gi|929222517	PREDICTED: isocitrate dehydrogenase [NAD] subunit beta mitochondrial-like isoform X2 [Salmo salar]	2.33158e+06	1.93463e+06	2.17968e+06	2.53135e+06	2.38855e+06	2.19039e+06	1.80138e+06	1.94194e+06	2.03964e+06	1.98359e+06	1.89026e+06	1.94654e+06	2.23001e+06	2.04532e+06	2.31955e+06		2.24431e+06	2.08057e+06	1.97116e+06	2.13536e+06		0.927042	0.300644	0.878294	0.125654	0.951454	0.519077
gi|831488996	PREDICTED: isocitrate dehydrogenase [NADP] mitochondrial-like [Fundulus heteroclitus]	1.97977e+06	2.07683e+06	2.0345e+06	2.36543e+06	2.29155e+06	2.29933e+06	1.92546e+06	2.22354e+06	2.44528e+06	2.14376e+06	2.30096e+06	2.16028e+06	2.34768e+06	2.06846e+06	1.79058e+06		2.11413e+06	2.18497e+06	2.29667e+06	2.09175e+06		1.03351	0.631312	1.08634	0.264194	0.989413	0.848473
gi|831561763	PREDICTED: isocitrate dehydrogenase [NADP] cytoplasmic [Fundulus heteroclitus]	697428	906754	631774	987806	585296	780995	559247	673951	680248	686709	760231	3.48643e+06	654539	655646	688451		805940	649872	709063	1.37127e+06		0.806353	0.459107	0.879795	0.707539	1.70145	0.392946
gi|831300752	PREDICTED: isovaleryl-CoA dehydrogenase mitochondrial [Clupea harengus]	306108	351360	256990	334723	347449	344739	337230	334315	324950	337573	318394	356588	400722	386531	331461		312295	340933	326972	368825		1.0917	0.168938	1.047	0.468833	1.18101	0.0195154
gi|929051189	PREDICTED: isovaleryl-CoA dehydrogenase mitochondrial-like [Salmo salar]_x0001_gi|209154530|gb|ACI33497.1| Isovaleryl-CoA dehydrogenase mitochondrial precursor [Salmo salar]	3.83527e+06	3.71015e+06	3.445e+06	4.5858e+06	4.25255e+06	3.91248e+06	3.52818e+06	4.18366e+06	3.94992e+06	4.44144e+06	4.16708e+06	3.89327e+06	4.12205e+06	4.51365e+06	3.32828e+06		3.89405e+06	3.96922e+06	4.18615e+06	3.96431e+06		1.0193	0.771446	1.07501	0.356245	1.01804	0.818196
gi|929292467	PREDICTED: keratin type I cytoskeletal 18-like [Salmo salar]	1.31928e+06	1.33539e+06	1.59554e+06	1.48796e+06	1.41334e+06	1.68426e+06	2.03363e+06	1.56347e+06	1.43966e+06	1.41177e+06	1.43578e+06	1.20944e+06	1.41118e+06	1.41739e+06	1.55889e+06		1.43454e+06	1.67367e+06	1.42907e+06	1.39923e+06		1.1667	0.0704174	0.996186	0.992906	0.975382	0.739049
gi|929103855	PREDICTED: L-lactate dehydrogenase B chain [Salmo salar]_x0001_gi|929103857|ref|XP_014063048.1| PREDICTED: L-lactate dehydrogenase B chain [Salmo salar]_x0001_gi|223648586|gb|ACN11051.1| L-lactate dehydrogenase B chain [Salmo salar]	5.28729e+06	4.71332e+06	5.03767e+06	4.98419e+06	5.48423e+06	5.91184e+06	3.75381e+06	5.52247e+06	5.50288e+06	4.95521e+06	5.97505e+06	4.33347e+06	5.97605e+06	5.69843e+06	5.04333e+06		5.00562e+06	5.16809e+06	5.47771e+06	5.26282e+06		1.03246	0.849099	1.09431	0.391203	1.05138	0.645379
gi|929072556	PREDICTED: laminin subunit gamma-1-like [Salmo salar]	607787	639607	643195	701519	705250	695222	752929	741057	623528	623219	641053	607160	670184	623741	605177		648027	723615	629267	626566		1.11664	0.037965	0.97105	0.602613	0.966882	0.508064
gi|929239183	PREDICTED: laminin subunit gamma-1-like [Salmo salar]	2.29731e+06	2.4986e+06	2.44039e+06	2.35141e+06	2.36362e+06	2.45267e+06	2.54497e+06	2.38128e+06	2.31245e+06	2.05971e+06	2.26995e+06	2.38222e+06	2.20141e+06	2.29581e+06	2.4696e+06		2.39693e+06	2.43564e+06	2.21404e+06	2.33726e+06		1.01615	0.747061	0.923699	0.150979	0.975108	0.609621
gi|929315273	PREDICTED: leucine-rich PPR motif-containing protein mitochondrial [Salmo salar]	586659	543551	604093	568089	543565	736291	411599	700400	647284	521439	715898	606974	522549	747699	552842		575598	597964	628207	607516		1.03886	0.908566	1.0914	0.52458	1.05545	0.695515
gi|929103706	PREDICTED: leukotriene A-4 hydrolase isoform X1 [Salmo salar]	424849	397018	422555	374605	347340	468192	413955	317034	381580	378862	377559	477884	370733	485879	515012		404757	386630	379334	462377		0.955217	0.513669	0.937189	0.492674	1.14236	0.150211
gi|929055093	PREDICTED: LIM domain-binding protein 3-like isoform X1 [Salmo salar]	557678	562719	582518	620109	571441	477940	956214	639114	585749	582164	578505	542246	657420	547071	473548		580756	661177	582139	555071		1.13848	0.390465	1.00238	0.978473	0.955774	0.646312
gi|929317900	PREDICTED: LIM zinc-binding domain-containing Nebulette-like [Salmo salar]	250097	170887	260394	295436	275063	285899	355502	397013	285374	209460	367547	269208	377014	301077	253960		244204	328369	287460	300315		1.34465	0.038196	1.17713	0.296561	1.22977	0.130012
gi|657757607	PREDICTED: LOW QUALITY PROTEIN: L-lactate dehydrogenase B chain [Cynoglossus semilaevis]	464048	465988	455255	503589	419317	394886	361159	328336	398554	596918	411705	388924	407311	487016	374513		472220	375924	469059	414441		0.796079	0.0170167	0.993306	0.806043	0.877643	0.139521
gi|884982385	PREDICTED: LOW QUALITY PROTEIN: neuroblast differentiation-associated protein AHNAK [Esox lucius]	1.76925e+06	1.72111e+06	1.98856e+06	1.90329e+06	1.99914e+06	1.91942e+06	2.33327e+06	1.93772e+06	1.7365e+06	1.84677e+06	1.96375e+06	1.97735e+06	2.20108e+06	2.07999e+06	2.05862e+06		1.84555e+06	2.04739e+06	1.84901e+06	2.07926e+06		1.10936	0.0962411	1.00187	0.971582	1.12663	0.0544069
gi|929086879	PREDICTED: LOW QUALITY PROTEIN: neuroblast differentiation-associated protein AHNAK-like [Salmo salar]	5.34754e+06	5.24179e+06	5.75289e+06	5.82972e+06	6.08174e+06	4.66224e+06	7.17469e+06	6.35801e+06	5.62509e+06	5.43787e+06	5.7955e+06	5.29335e+06	6.7029e+06	5.8298e+06	6.3309e+06		5.54299e+06	6.06917e+06	5.61949e+06	6.03924e+06		1.09493	0.327225	1.0138	0.867849	1.08953	0.309436
gi|929114685	PREDICTED: LOW QUALITY PROTEIN: neuroblast differentiation-associated protein AHNAK-like [Salmo salar]	858391	789356	861419	986703	1.0576e+06	684348	1.00908e+06	990549	845089	992258	825954	824199	1.08751e+06	893254	848766		873967	935396	887767	913432		1.07029	0.546077	1.01579	0.878447	1.04516	0.660465
gi|768959129	PREDICTED: LOW QUALITY PROTEIN: titin-like [Takifugu rubripes]	459728	439010	429788	536713	591491	556376	597887	586723	485758	545699	438225	566953	574539	514900	533168		466310	583119	489894	547390		1.2505	0.00206388	1.05058	0.470131	1.17388	0.0176757
gi|929237129	PREDICTED: lysosome membrane protein 2-like [Salmo salar]	2.37459e+06	2.32123e+06	2.24066e+06	2.16011e+06	2.44175e+06	2.04111e+06	1.751e+06	2.2129e+06	1.97662e+06	2.27806e+06	2.18105e+06	2.25319e+06	2.45094e+06	2.17356e+06	2.04087e+06		2.27415e+06	2.11169e+06	2.14524e+06	2.22964e+06		0.928563	0.254276	0.943317	0.432065	0.98043	0.75887
gi|929293668	PREDICTED: major vault protein isoform X1 [Salmo salar]	1.71212e+06	1.86968e+06	1.60219e+06	1.75462e+06	1.86982e+06	1.85881e+06	2.05039e+06	1.65933e+06	1.75822e+06	1.65443e+06	1.95021e+06	1.84948e+06	1.80189e+06	1.74284e+06	2.1472e+06		1.73465e+06	1.85959e+06	1.78762e+06	1.88535e+06		1.07202	0.300442	1.03054	0.676409	1.08688	0.219368
gi|551494979	PREDICTED: malate dehydrogenase mitochondrial-like isoform X1 [Xiphophorus maculatus]	1.20286e+06	1.93174e+06	1.14992e+06	1.46345e+06	1.11672e+06	1.00584e+06	1.76939e+06	1.18775e+06	1.55323e+06	1.29645e+06	1.63543e+06	1.76303e+06	1.32158e+06	1.31186e+06	1.30848e+06		1.43699e+06	1.26992e+06	1.49504e+06	1.42624e+06		0.883737	0.33344	1.04039	0.685228	0.992516	0.964974
gi|929245921	PREDICTED: methylcrotonoyl-CoA carboxylase beta chain mitochondrial isoform X1 [Salmo salar]_x0001_gi|223648722|gb|ACN11119.1| Methylcrotonoyl-CoA carboxylase beta chain mitochondrial precursor [Salmo salar]	2.47532e+06	2.33955e+06	2.41401e+06	2.68391e+06	2.69119e+06	2.51917e+06	2.80529e+06	2.6957e+06	2.60099e+06	2.40655e+06	2.72632e+06	2.93252e+06	2.76432e+06	2.22177e+06	2.91395e+06		2.4782e+06	2.67784e+06	2.57795e+06	2.70814e+06		1.08056	0.241434	1.04025	0.576813	1.09279	0.20951
gi|929222565	PREDICTED: MICOS complex subunit MIC25 isoform X2 [Salmo salar]	5.50402e+06	5.86407e+06	5.75296e+06	6.42855e+06	5.47456e+06	5.19295e+06	7.21214e+06	5.7941e+06	5.85925e+06	5.51141e+06	5.86877e+06	5.51762e+06	6.11904e+06	5.8694e+06	5.59114e+06		5.8874e+06	5.91844e+06	5.74648e+06	5.7743e+06		1.00527	0.985897	0.976064	0.752138	0.98079	0.782601
gi|929271447	PREDICTED: mitochondrial 2-oxoglutarate/malate carrier protein isoform X1 [Salmo salar]_x0001_gi|209738230|gb|ACI69984.1| Mitochondrial 2-oxoglutarate/malate carrier protein [Salmo salar]	5.80475e+06	6.69323e+06	7.13336e+06	7.0053e+06	8.11826e+06	5.74041e+06	3.75491e+06	6.13116e+06	5.15117e+06	7.97478e+06	5.63641e+06	5.52018e+06	6.4664e+06	5.83839e+06	5.19276e+06		6.65916e+06	5.93619e+06	6.25412e+06	5.75443e+06		0.891432	0.266697	0.939176	0.583295	0.864139	0.273464
gi|929222258	PREDICTED: mitochondrial carnitine/acylcarnitine carrier protein [Salmo salar]_x0001_gi|209153920|gb|ACI33192.1| Mitochondrial carnitine/acylcarnitine carrier protein [Salmo salar]_x0001_gi|642127092|emb|CDQ60390.1| unnamed protein p...	5.02298e+06	5.22454e+06	5.05359e+06	4.33248e+06	4.87771e+06	4.9659e+06	3.82048e+06	4.43435e+06	4.7137e+06	4.58458e+06	4.43539e+06	4.36367e+06	4.75156e+06	4.56902e+06	4.09613e+06		4.9084e+06	4.52461e+06	4.57789e+06	4.44509e+06		0.92181	0.21273	0.932665	0.349471	0.90561	0.149771
gi|929316846	PREDICTED: myomesin-1-like isoform X6 [Salmo salar]	3.47884e+06	2.81563e+06	2.87385e+06	3.12311e+06	2.99529e+06	2.62144e+06	2.50883e+06	3.28977e+06	2.53807e+06	3.14103e+06	2.50943e+06	2.87317e+06	2.8517e+06	2.7327e+06	2.31207e+06		3.07285e+06	2.85383e+06	2.72951e+06	2.69241e+06		0.928723	0.343149	0.888265	0.172548	0.876192	0.109415
gi|929314471	PREDICTED: myosin heavy chain fast skeletal muscle-like [Salmo salar]	8.39153e+06	8.31271e+06	7.40567e+06	8.41265e+06	7.90692e+06	8.02934e+06	8.57438e+06	8.18009e+06	7.88225e+06	8.55398e+06	8.14405e+06	7.7853e+06	7.9857e+06	7.6728e+06	6.79097e+06		8.13064e+06	8.17268e+06	8.19343e+06	7.55869e+06		1.00517	0.909593	1.00772	0.882985	0.929655	0.182996
gi|597769983	PREDICTED: myosin light chain 3-like [Astyanax mexicanus]	1.93932e+07	1.88962e+07	1.81501e+07	2.02036e+07	2.19764e+07	1.80151e+07	2.07204e+07	2.21554e+07	2.11892e+07	2.06267e+07	2.02636e+07	2.03404e+07	2.30198e+07	2.07818e+07	2.04088e+07		1.91608e+07	2.07168e+07	2.06931e+07	2.11377e+07		1.08121	0.196193	1.07997	0.217929	1.10317	0.100373
gi|573892997	PREDICTED: myosin light chain 3-like [Lepisosteus oculatus]	613965	589944	626365	779471	703228	635086	728318	676738	762620	808548	755045	675138	779191	718328	537805		652436	685842	775404	677616		1.0512	0.492161	1.18848	0.0503167	1.03859	0.661135
gi|929298348	PREDICTED: myosin regulatory light chain 2 atrial isoform [Salmo salar]	145307	141130	100324	164762	333876	215892	192532	170741	143826	162709	98843	78390.4	202414	139474	179348		137881	228260	135126	149906		1.65549	0.020792	0.980017	0.901573	1.08722	0.837393
gi|929076557	PREDICTED: myosin-10-like partial [Salmo salar]	292356	278854	290685	280345	261329	321017	290970	250498	289062	233184	277243	305493	272969	221788	392525		285560	280953	266496	298194		0.983868	0.831816	0.933241	0.491432	1.04424	0.820458
gi|908444544	PREDICTED: myosin-3-like [Oreochromis niloticus]	2.24764e+07	2.00003e+07	2.2595e+07	2.06383e+07	1.82739e+07	1.85821e+07	1.41663e+07	2.13356e+07	2.08462e+07	2.38368e+07	2.16948e+07	1.52676e+07	2.07295e+07	2.25834e+07	1.20391e+07		2.14275e+07	1.80895e+07	2.21259e+07	1.76549e+07		0.844217	0.140278	1.03259	0.800597	0.823936	0.0710454
gi|831495909	PREDICTED: myosin-6-like [Fundulus heteroclitus]	206818	180833	212801	157611	166827	268689	233929	155198	137300	211112	195134	138694	205416	257689	133275		189516	206161	181182	183769		1.08783	0.675926	0.956024	0.744557	0.969674	0.689879
gi|831279147	PREDICTED: myosin-7-like [Clupea harengus]	1.33772e+07	1.03882e+07	1.11306e+07	1.14321e+07	1.03412e+07	8.46562e+06	9.05589e+06	1.20735e+07	1.04979e+07	1.2697e+07	1.14102e+07	1.19839e+07	1.14304e+07	1.32126e+07	9.62434e+06		1.1582e+07	9.98405e+06	1.1535e+07	1.15628e+07		0.862029	0.0945992	0.995943	0.976926	0.998341	0.965771
gi|929239761	PREDICTED: myosin-7-like [Salmo salar]_x0001_gi|929239763|ref|XP_013995795.1| PREDICTED: myosin-7-like [Salmo salar]	988919	985239	1.04045e+06	963208	1.03821e+06	1.07098e+06	882787	1.01646e+06	836019	1.01417e+06	929328	911404	959293	906079	916334		994455	1.00211e+06	926507	923277		1.0077	0.924768	0.931673	0.244097	0.928426	0.206227
gi|617406578	PREDICTED: myosin-binding protein C cardiac-type isoform X5 [Poecilia formosa]	779076	752281	868072	820769	817658	965487	903917	861234	839725	814382	820252	846262	810988	905566	711014		805050	887074	824786	818458		1.10189	0.125567	1.02452	0.696611	1.01665	0.815674
gi|831278745	PREDICTED: NAD(P) transhydrogenase mitochondrial-like [Clupea harengus]_x0001_gi|831278747|ref|XP_012670315.1| PREDICTED: NAD(P) transhydrogenase mitochondrial-like [Clupea harengus]	1.20201e+06	1.32452e+06	1.04686e+06	1.49997e+06	1.5853e+06	1.46959e+06	1.563e+06	1.21756e+06	1.23282e+06	1.45175e+06	1.49811e+06	1.30066e+06	1.56144e+06	1.14094e+06	1.13691e+06		1.26834e+06	1.45886e+06	1.39423e+06	1.28499e+06		1.15022	0.133631	1.09925	0.323446	1.01313	0.886855
gi|929130183	PREDICTED: NAD(P) transhydrogenase mitochondrial-like [Salmo salar]	1.16487e+07	1.22448e+07	1.04755e+07	1.25879e+07	1.15646e+07	1.69283e+07	1.49189e+07	1.19557e+07	1.05017e+07	1.1804e+07	1.16225e+07	1.46483e+07	1.28687e+07	1.44235e+07	1.00464e+07		1.17392e+07	1.38419e+07	1.13094e+07	1.29967e+07		1.17912	0.117065	0.963388	0.723969	1.10712	0.332284
gi|929112113	PREDICTED: NADH dehydrogenase [ubiquinone] 1 alpha subcomplex subunit 1-like [Salmo salar]	4.42495e+06	3.58632e+06	3.80965e+06	3.72983e+06	3.65566e+06	2.8821e+06	2.44475e+06	2.44662e+06	3.92102e+06	4.45349e+06	3.65517e+06	3.41358e+06	4.06135e+06	3.77581e+06	3.41308e+06		3.88769e+06	2.85728e+06	4.00989e+06	3.66595e+06		0.734957	0.00191703	1.03143	0.743126	0.942966	0.50629
gi|929241065	PREDICTED: NADH dehydrogenase [ubiquinone] 1 alpha subcomplex subunit 13-like [Salmo salar]_x0001_gi|209737194|gb|ACI69466.1| NADH dehydrogenase 1 alpha subcomplex subunit 13 [Salmo salar]_x0001_gi|642100753|emb|CDQ76736.1| unnamed p...	6.67097e+06	6.13063e+06	6.05649e+06	6.41164e+06	6.28988e+06	5.25184e+06	3.72823e+06	4.56212e+06	5.32372e+06	7.6607e+06	5.36553e+06	6.58446e+06	5.71699e+06	5.87785e+06	4.52306e+06		6.31743e+06	4.95802e+06	6.11665e+06	5.67559e+06		0.784815	0.0295609	0.968217	0.69684	0.898401	0.303304
gi|929217834	PREDICTED: NADH dehydrogenase [ubiquinone] 1 alpha subcomplex subunit 2-like [Salmo salar]_x0001_gi|209733134|gb|ACI67436.1| NADH dehydrogenase 1 alpha subcomplex subunit 2 [Salmo salar]_x0001_gi|209736866|gb|ACI69302.1| NADH dehydro...	7.34647e+06	7.95061e+06	7.12176e+06	7.7015e+06	6.96746e+06	5.67228e+06	9.4799e+06	5.85989e+06	9.5635e+06	7.76256e+06	7.40741e+06	6.68679e+06	7.59943e+06	8.75843e+06	8.00815e+06		7.53008e+06	6.99488e+06	8.24449e+06	7.7632e+06		0.928926	0.35105	1.09487	0.43401	1.03096	0.789707
gi|929306055	PREDICTED: NADH dehydrogenase [ubiquinone] iron-sulfur protein 3 mitochondrial [Salmo salar]_x0001_gi|209738000|gb|ACI69869.1| NADH dehydrogenase iron-sulfur protein 3 mitochondrial precursor [Salmo salar]_x0001_gi|642127782|emb|CD...	6.29157e+06	6.4002e+06	6.43306e+06	6.97496e+06	6.54661e+06	7.09699e+06	5.42475e+06	6.18523e+06	7.18404e+06	5.9072e+06	6.68285e+06	6.5508e+06	6.25604e+06	6.40926e+06	6.40591e+06		6.52495e+06	6.31339e+06	6.59136e+06	6.4055e+06		0.967578	0.5573	1.01018	0.90925	0.981694	0.776053
gi|929245821	PREDICTED: NADH dehydrogenase [ubiquinone] iron-sulfur protein 4 mitochondrial [Salmo salar]	2.66096e+06	2.77476e+06	2.47376e+06	2.89204e+06	2.46063e+06	2.07246e+06	3.34749e+06	2.19628e+06	2.70829e+06	2.55775e+06	2.10796e+06	2.61818e+06	2.76716e+06	1.94461e+06	2.53217e+06		2.70038e+06	2.51921e+06	2.458e+06	2.46553e+06		0.93291	0.404134	0.910242	0.377722	0.91303	0.341172
gi|929106455	PREDICTED: NADH dehydrogenase [ubiquinone] iron-sulfur protein 8 mitochondrial-like [Salmo salar]_x0001_gi|209737012|gb|ACI69375.1| NADH dehydrogenase iron-sulfur protein 8 mitochondrial precursor [Salmo salar]	3.17641e+06	3.19655e+06	2.9762e+06	3.34391e+06	3.41219e+06	3.22983e+06	3.42948e+06	3.39123e+06	4.02035e+06	3.01114e+06	3.00999e+06	3.30991e+06	3.51835e+06	2.88325e+06	3.35447e+06		3.17327e+06	3.36568e+06	3.34716e+06	3.2665e+06		1.06064	0.38783	1.0548	0.545718	1.02938	0.690655
gi|929262762	PREDICTED: NADH-ubiquinone oxidoreductase 75 kDa subunit mitochondrial-like partial [Salmo salar]	1.33023e+06	1.49782e+06	1.54698e+06	1.4573e+06	1.58649e+06	1.31439e+06	1.61049e+06	1.42986e+06	1.59724e+06	1.64339e+06	1.58454e+06	1.27432e+06	1.48179e+06	1.46974e+06	1.22418e+06		1.45808e+06	1.48531e+06	1.60839e+06	1.36251e+06		1.01867	0.793037	1.10309	0.160451	0.934452	0.281199
gi|929325344	PREDICTED: NADH-ubiquinone oxidoreductase 75 kDa subunit mitochondrial-like [Salmo salar]	2.28352e+06	1.99702e+06	2.19947e+06	1.71821e+06	2.90282e+06	2.63487e+06	1.97428e+06	2.24556e+06	1.63042e+06	3.79516e+06	1.69713e+06	2.16118e+06	2.35452e+06	2.21021e+06	1.85982e+06		2.04956e+06	2.43938e+06	2.37424e+06	2.14643e+06		1.1902	0.266996	1.15841	0.655891	1.04726	0.746205
gi|929302688	PREDICTED: NADH-ubiquinone oxidoreductase 75 kDa subunit mitochondrial-like [Salmo salar]_x0001_gi|209155396|gb|ACI33930.1| NADH-ubiquinone oxidoreductase 75 kDa subunit mitochondrial precursor [Salmo salar]	1.77157e+06	1.69253e+06	1.76596e+06	1.60188e+06	1.9288e+06	2.02881e+06	1.72359e+06	1.7075e+06	1.68324e+06	1.62538e+06	1.82845e+06	1.9086e+06	1.88766e+06	1.62492e+06	1.91705e+06		1.70798e+06	1.84717e+06	1.71236e+06	1.83456e+06		1.08149	0.211215	1.00256	0.973303	1.07411	0.250442
gi|884974570	PREDICTED: nebulette isoform X1 [Esox lucius]	455850	446933	300195	409058	550799	598170	531951	450013	462865	426088	408417	536552	528227	376138	415132		403009	532733	432457	464012		1.32189	0.0111365	1.07307	0.455565	1.15137	0.172404
gi|742134205	PREDICTED: nesprin-2-like partial [Esox lucius]	1.05728e+06	940811	1.04994e+06	927919	984537	1.01987e+06	1.16387e+06	1.30206e+06	913973	1.28659e+06	1.16612e+06	1.29207e+06	1.08704e+06	939822	1.0342e+06		993987	1.11758e+06	1.12223e+06	1.08828e+06		1.12434	0.209993	1.12902	0.242933	1.09487	0.335841
gi|688585277	PREDICTED: neuroblast differentiation-associated protein AHNAK isoform X10 [Danio rerio]	837317	886437	957883	1.03587e+06	1.07731e+06	759354	1.43255e+06	1.31969e+06	1.26246e+06	1.15618e+06	1.17438e+06	1.36674e+06	1.43214e+06	1.02805e+06	1.08793e+06		929378	1.14723e+06	1.19767e+06	1.22872e+06		1.2344	0.123369	1.28868	0.0541681	1.32209	0.0297574
gi|929258883	PREDICTED: neutral cholesterol ester hydrolase 1-like [Salmo salar]	3.79473e+06	3.66738e+06	3.58525e+06	3.28055e+06	3.70096e+06	3.91549e+06	2.622e+06	3.76374e+06	2.94939e+06	3.54736e+06	3.5126e+06	3.26141e+06	3.06482e+06	3.22521e+06	2.95117e+06		3.58198e+06	3.50055e+06	3.33645e+06	3.12565e+06		0.977267	0.676237	0.931455	0.406557	0.872605	0.10714
gi|929273366	PREDICTED: nidogen-1-like isoform X2 [Salmo salar]	5.22086e+06	5.17811e+06	5.02582e+06	5.60546e+06	5.02178e+06	5.65394e+06	5.0214e+06	5.33055e+06	4.87803e+06	4.75782e+06	5.29188e+06	5.53306e+06	5.06221e+06	5.26882e+06	4.71834e+06		5.25756e+06	5.25692e+06	4.97591e+06	5.14561e+06		0.999877	0.992143	0.94643	0.351277	0.978706	0.679782
gi|929108531	PREDICTED: nidogen-2 isoform X4 [Salmo salar]	736397	777672	760948	801515	935972	864895	881666	834867	745458	809641	869544	751192	922287	765871	818523		769133	879350	808214	814468		1.1433	0.032524	1.05081	0.44587	1.05894	0.353008
gi|597806625	PREDICTED: nucleoplasmin-like protein NO29-like [Astyanax mexicanus]	832575	790934	695546	871591	723516	706837	817981	692647	844652	739947	675876	831532	584644	694109	703331		797661	735245	753492	703404		0.921751	0.314448	0.944626	0.498574	0.881833	0.111579
gi|929333818	PREDICTED: OCIA domain-containing protein 1-like isoform X3 [Salmo salar]	756613	628834	648572	595596	550711	616616	569833	554026	639425	557375	552551	696173	541449	624848	637008		657404	572797	583117	624870		0.871301	0.0605549	0.887	0.120565	0.950511	0.457636
gi|929056151	PREDICTED: ornithine aminotransferase mitochondrial-like [Salmo salar]_x0001_gi|929056153|ref|XP_014062541.1| PREDICTED: ornithine aminotransferase mitochondrial-like [Salmo salar]_x0001_gi|929056155|ref|XP_014062550.1| PREDICTED: ...	1.93151e+06	1.84732e+06	1.73592e+06	1.63733e+06	1.53325e+06	1.47688e+06	2.07902e+06	1.96758e+06	1.69894e+06	1.70303e+06	2.00834e+06	1.75994e+06	1.95116e+06	1.59157e+06	1.67531e+06		1.78802e+06	1.76418e+06	1.80344e+06	1.74449e+06		0.986669	0.780519	1.00862	0.932634	0.975657	0.753353
gi|929301023	PREDICTED: PDZ and LIM domain protein 5 isoform X7 [Salmo salar]_x0001_gi|929301025|ref|XP_014027951.1| PREDICTED: PDZ and LIM domain protein 5 isoform X8 [Salmo salar]	5.01557e+06	5.87402e+06	5.36578e+06	5.32055e+06	5.24018e+06	4.44914e+06	6.29225e+06	5.43448e+06	5.15955e+06	5.40249e+06	5.36197e+06	5.31528e+06	4.9039e+06	5.34424e+06	5.07931e+06		5.39398e+06	5.35401e+06	5.30801e+06	5.16068e+06		0.99259	0.839866	0.984061	0.837678	0.956749	0.516824
gi|929100259	PREDICTED: peptidyl-prolyl cis-trans isomerase FKBP1B [Salmo salar]	1.60334e+06	1.66159e+06	1.56938e+06	1.45271e+06	1.69025e+06	1.62838e+06	2.16577e+06	1.84043e+06	1.58178e+06	1.46136e+06	1.78751e+06	1.54388e+06	1.6728e+06	1.64454e+06	2.02444e+06		1.57176e+06	1.83121e+06	1.61021e+06	1.72141e+06		1.16507	0.0645502	1.02447	0.788384	1.09522	0.259857
gi|584030520	PREDICTED: peptidyl-prolyl cis-trans isomerase-like [Neolamprologus brichardi]	4.11891e+06	4.18402e+06	4.14853e+06	4.8067e+06	4.45186e+06	2.75282e+06	6.70945e+06	5.27512e+06	5.12537e+06	4.4758e+06	4.58227e+06	3.91351e+06	4.9767e+06	4.01875e+06	4.81563e+06		4.31454e+06	4.79731e+06	4.72781e+06	4.43115e+06		1.1119	0.667479	1.09579	0.531951	1.02703	0.864265
gi|929102254	PREDICTED: perilipin-2 isoform X2 [Salmo salar]	4.46982e+06	4.45987e+06	4.24217e+06	4.52743e+06	4.47382e+06	4.0296e+06	4.31667e+06	5.05075e+06	5.18412e+06	4.64509e+06	3.82835e+06	4.18468e+06	4.31846e+06	4.43933e+06	4.25617e+06		4.42482e+06	4.46771e+06	4.55252e+06	4.29966e+06		1.00969	0.920683	1.02886	0.767884	0.971713	0.664797
gi|657580965	PREDICTED: phosphoglycerate mutase 1 [Stegastes partitus]	393033	276711	364863	311431	297957	328769	380318	347165	351070	348138	262375	291981	258572	341052	307454		336509	338552	320528	299765		1.00607	0.901101	0.952508	0.627011	0.890806	0.23515
gi|929124945	PREDICTED: pleckstrin homology domain-containing family A member 7-like isoform X14 [Salmo salar]	1.55229e+06	1.41756e+06	1.51375e+06	1.33613e+06	1.78062e+06	1.48236e+06	1.59339e+06	2.02448e+06	1.26962e+06	1.43378e+06	1.42882e+06	1.38218e+06	1.54198e+06	1.46068e+06	1.69868e+06		1.45493e+06	1.72021e+06	1.3774e+06	1.52088e+06		1.18233	0.0354529	0.946713	0.483259	1.04533	0.54928
gi|929089855	PREDICTED: plectin-like partial [Salmo salar]	592104	497724	510131	464808	467170	516397	558161	473832	540717	524481	533474	456204	510605	518658	504332		516192	503890	532891	497449		0.976168	0.713111	1.03235	0.593585	0.963691	0.580736
gi|929257689	PREDICTED: profilin-2 [Salmo salar]_x0001_gi|223648192|gb|ACN10854.1| Profilin-2 [Salmo salar]	6.91668e+06	5.83018e+06	6.89926e+06	7.36264e+06	6.91652e+06	7.33238e+06	4.91429e+06	8.09491e+06	8.38203e+06	7.58948e+06	7.63771e+06	6.57472e+06	7.29793e+06	7.72743e+06	5.80305e+06		6.75219e+06	6.81452e+06	7.86974e+06	6.85079e+06		1.00923	0.968349	1.16551	0.146519	1.0146	0.898037
gi|929097156	PREDICTED: prohibitin [Salmo salar]_x0001_gi|929097158|ref|XP_014059527.1| PREDICTED: prohibitin [Salmo salar]_x0001_gi|642120024|emb|CDQ65124.1| unnamed protein product [Oncorhynchus mykiss]	344401	362559	390556	344548	360771	442195	325867	360478	354139	414067	382601	424915	435357	416835	403597		360516	372328	383602	420176		1.03276	0.675798	1.06404	0.388212	1.16548	0.0288683
gi|410900406	PREDICTED: propionyl-CoA carboxylase alpha chain mitochondrial [Takifugu rubripes]	2.30692e+06	2.48238e+06	2.36088e+06	2.29892e+06	2.27138e+06	2.4224e+06	1.99664e+06	2.39331e+06	2.52371e+06	1.98452e+06	2.46838e+06	2.53661e+06	2.35562e+06	2.30925e+06	2.4273e+06		2.36227e+06	2.27093e+06	2.32554e+06	2.40719e+06		0.961334	0.510307	0.984448	0.75909	1.01902	0.767417
gi|929320241	PREDICTED: propionyl-CoA carboxylase alpha chain mitochondrial-like [Salmo salar]	3.25538e+06	3.64982e+06	3.54642e+06	3.72435e+06	4.02025e+06	3.83514e+06	3.14242e+06	4.04432e+06	3.9078e+06	3.38623e+06	3.8924e+06	3.533e+06	3.92206e+06	3.50817e+06	3.4113e+06		3.54399e+06	3.76053e+06	3.72881e+06	3.59363e+06		1.0611	0.403019	1.05215	0.484478	1.01401	0.833744
gi|929299520	PREDICTED: prostaglandin E synthase 2-like isoform X2 [Salmo salar]	2.63972e+06	2.76358e+06	2.79308e+06	2.47703e+06	2.64382e+06	2.77192e+06	2.37737e+06	2.55421e+06	2.53685e+06	2.33884e+06	2.63706e+06	3.05679e+06	2.47194e+06	2.74595e+06	2.69555e+06		2.66835e+06	2.58683e+06	2.50425e+06	2.74256e+06		0.969448	0.594236	0.938501	0.32449	1.02781	0.663429
gi|929072982	PREDICTED: proteasome subunit alpha type-7 [Salmo salar]_x0001_gi|221219950|gb|ACM08636.1| Proteasome subunit alpha type-7 [Salmo salar]_x0001_gi|575523842|gb|AHG98249.1| proteasome subunit alpha type-7 B-1 partial [Salmo salar]	2.92702e+06	3.1666e+06	3.51071e+06	2.89991e+06	3.16085e+06	3.62791e+06	3.38941e+06	3.37573e+06	3.0038e+06	3.07856e+06	3.35612e+06	3.59023e+06	3.23479e+06	3.39664e+06	3.50544e+06		3.12606e+06	3.38848e+06	3.14616e+06	3.43178e+06		1.08394	0.162606	1.00643	0.893606	1.0978	0.10914
gi|929122115	PREDICTED: proteasome subunit alpha type-7-like [Salmo salar]_x0001_gi|197632493|gb|ACH70970.1| proteasome subunit alpha type 7-2 [Salmo salar]_x0001_gi|209734574|gb|ACI68156.1| Proteasome subunit alpha type-7 [Salmo salar]_x0001_gi|575523...	1.63099e+06	1.69885e+06	1.67392e+06	1.67963e+06	1.78073e+06	1.93707e+06	2.33244e+06	1.83928e+06	1.79562e+06	1.61934e+06	2.06122e+06	1.71468e+06	1.81371e+06	1.64342e+06	1.95495e+06		1.67084e+06	1.97238e+06	1.82539e+06	1.78169e+06		1.18047	0.031386	1.0925	0.270654	1.06634	0.372943
gi|929258869	PREDICTED: protein ADP-ribosylarginine hydrolase-like protein 1 [Salmo salar]	7.8209e+06	7.95306e+06	7.89441e+06	7.21486e+06	8.19899e+06	8.32361e+06	7.43906e+06	8.33206e+06	8.21516e+06	7.69104e+06	7.67539e+06	6.91304e+06	7.54493e+06	8.33116e+06	7.44899e+06		7.72081e+06	8.07343e+06	7.86053e+06	7.55953e+06		1.04567	0.417208	1.0181	0.755744	0.979111	0.67708
gi|929273986	PREDICTED: protein phosphatase 1B-like isoform X4 [Salmo salar]_x0001_gi|929273988|ref|XP_014013689.1| PREDICTED: protein phosphatase 1B-like isoform X4 [Salmo salar]	1.57028e+06	1.42469e+06	1.39912e+06	1.48252e+06	1.516e+06	1.54964e+06	1.34761e+06	1.61531e+06	1.52694e+06	1.5159e+06	1.52697e+06	1.48372e+06	1.33122e+06	1.72225e+06	1.65953e+06		1.46915e+06	1.50714e+06	1.52327e+06	1.54918e+06		1.02586	0.699902	1.03684	0.586064	1.05447	0.440161
gi|929317050	PREDICTED: protein scribble homolog isoform X17 [Salmo salar]	644442	656103	709255	719403	680574	855090	618221	648807	619127	555106	687300	800406	573647	540566	787513		682301	700673	620511	675533		1.02693	0.836404	0.909439	0.350166	0.990081	0.795934
gi|929297920	PREDICTED: putative aminopeptidase W07G4.4 [Salmo salar]	1.26407e+06	1.43008e+06	1.45765e+06	1.38174e+06	1.45613e+06	1.1942e+06	1.68636e+06	1.53681e+06	1.27997e+06	1.47055e+06	1.40701e+06	1.73792e+06	1.37154e+06	1.2223e+06	1.68483e+06		1.38339e+06	1.46838e+06	1.38584e+06	1.50414e+06		1.06144	0.537892	1.00178	0.98638	1.08729	0.391035
gi|929209747	PREDICTED: pyruvate carboxylase mitochondrial-like [Salmo salar]_x0001_gi|929209757|ref|XP_013984624.1| PREDICTED: pyruvate carboxylase mitochondrial-like [Salmo salar]	1.73184e+06	1.44235e+06	1.48017e+06	1.13922e+06	1.1677e+06	1.30078e+06	1.24147e+06	1.25876e+06	1.27599e+06	1.28932e+06	1.20676e+06	1.2917e+06	1.24126e+06	1.42017e+06	1.3241e+06		1.44839e+06	1.24218e+06	1.25736e+06	1.31931e+06		0.857627	0.0634932	0.868103	0.111186	0.910875	0.261614
gi|928043812	PREDICTED: pyruvate dehydrogenase E1 component subunit beta mitochondrial [Austrofundulus limnaeus]	2.85379e+06	3.08412e+06	3.40912e+06	4.11254e+06	3.71065e+06	3.52029e+06	3.14603e+06	3.25173e+06	2.91204e+06	3.50895e+06	2.95212e+06	2.7474e+06	3.57524e+06	2.75452e+06	2.80663e+06		3.36489e+06	3.40717e+06	3.12437e+06	2.97095e+06		1.01257	0.813676	0.92852	0.458084	0.882926	0.163964
gi|929293264	PREDICTED: pyruvate dehydrogenase E1 component subunit beta mitochondrial [Salmo salar]	6.42905e+06	6.69137e+06	6.54562e+06	7.82747e+06	7.85941e+06	6.81258e+06	7.46162e+06	6.54818e+06	7.23953e+06	6.72845e+06	7.65322e+06	6.34227e+06	7.5608e+06	6.64375e+06	7.47226e+06		6.87338e+06	7.17045e+06	7.20707e+06	7.00477e+06		1.04322	0.514995	1.04855	0.489545	1.01912	0.768589
gi|884968287	PREDICTED: pyruvate dehydrogenase phosphatase regulatory subunit mitochondrial [Esox lucius]	785633	841020	801810	1.03835e+06	643468	843178	1.08361e+06	634432	902507	915016	840617	730391	801884	715422	706297		866704	801172	886047	738498		0.92439	0.344798	1.02232	0.800061	0.852077	0.140147
gi|348506002	PREDICTED: pyruvate dehydrogenase protein X component mitochondrial [Oreochromis niloticus]	3.05232e+06	2.73043e+06	3.43625e+06	3.05478e+06	2.89901e+06	3.26153e+06	2.48403e+06	3.12771e+06	3.10198e+06	2.94121e+06	3.3279e+06	2.96482e+06	3.10896e+06	2.83986e+06	2.38485e+06		3.06844e+06	2.94307e+06	3.12369e+06	2.82462e+06		0.959141	0.562786	1.01801	0.806539	0.92054	0.270623
gi|929254956	PREDICTED: pyruvate dehydrogenase protein X component mitochondrial [Salmo salar]	641549	693772	716903	692827	620004	768325	800671	681527	779958	687569	712775	658385	623223	670697	661538		686263	717632	726767	653461		1.04571	0.508128	1.05902	0.392827	0.952202	0.429039
gi|929104878	PREDICTED: rab GDP dissociation inhibitor beta-like [Salmo salar]_x0001_gi|642097579|emb|CDQ78596.1| unnamed protein product [Oncorhynchus mykiss]	2.37e+06	2.24003e+06	2.22423e+06	2.24947e+06	2.1637e+06	2.02114e+06	1.81048e+06	2.35029e+06	2.04345e+06	2.30266e+06	2.08839e+06	2.40439e+06	2.05928e+06	2.35528e+06	2.07385e+06		2.27093e+06	2.0864e+06	2.14484e+06	2.2232e+06		0.918742	0.171259	0.944473	0.398441	0.97898	0.71058
gi|928075229	PREDICTED: ras-related protein ORAB-1 [Austrofundulus limnaeus]	525402	428093	439827	525102	479321	501460	439949	386515	423551	493866	492706	438735	441022	611402	568178		479606	451811	470041	514834		0.942047	0.498127	0.980057	0.848857	1.07345	0.467037
gi|734620766	PREDICTED: ras-related protein Rab-10 [Larimichthys crocea]	1.28086e+07	1.21996e+07	1.21981e+07	1.07956e+07	1.02072e+07	1.11459e+07	6.47473e+06	1.08539e+07	9.96132e+06	1.28341e+07	1.02009e+07	1.18877e+07	9.25572e+06	1.2849e+07	8.97598e+06		1.20005e+07	9.67043e+06	1.09988e+07	1.07421e+07		0.805838	0.0536901	0.916528	0.463667	0.895139	0.302131
gi|554838678	PREDICTED: ras-related protein Rap-1A-like isoform X4 [Haplochromis burtoni]	163416	138886	118215	115917	104268	202101	205752	136754	185911	166757	191878	148520	161880	209421	94895.7		134109	162219	181515	153679		1.20961	0.326643	1.3535	0.0902674	1.14593	0.510233
gi|929052792	PREDICTED: reticulon-1-like isoform X1 [Salmo salar]	566341	492209	498444	648064	656778	608018	793740	780433	543743	519818	578616	733430	589905	457380	602501		551265	709742	547392	595804		1.28748	0.0159378	0.992976	0.986799	1.0808	0.463833
gi|929289088	PREDICTED: retinoid-binding protein 7-like [Salmo salar]_x0001_gi|221221094|gb|ACM09208.1| Retinoid-binding protein 7 [Salmo salar]_x0001_gi|469832446|gb|AGH92575.1| retinoid-binding protein 7 [Salmo salar]_x0001_gi|642106776|emb|CDQ73379....	3.43989e+06	3.33383e+06	3.51858e+06	3.69299e+06	3.49597e+06	3.91831e+06	2.86422e+06	3.74977e+06	4.22195e+06	3.73207e+06	3.91573e+06	3.1312e+06	3.60571e+06	3.98261e+06	3.33322e+06		3.49632e+06	3.50707e+06	3.95658e+06	3.51318e+06		1.00307	0.964498	1.13164	0.127207	1.00482	0.984027
gi|742111167	PREDICTED: rho GDP-dissociation inhibitor 1 [Esox lucius]	3.40592e+06	3.48275e+06	3.17185e+06	3.54681e+06	3.55138e+06	3.44569e+06	4.35698e+06	3.92088e+06	3.84751e+06	3.69452e+06	3.79144e+06	3.34729e+06	3.60735e+06	3.44239e+06	3.24677e+06		3.40183e+06	3.81873e+06	3.77783e+06	3.41095e+06		1.12255	0.0660794	1.11053	0.104902	1.00268	0.961105
gi|584002002	PREDICTED: ribonuclease UK114-like [Neolamprologus brichardi]	288016	355389	266399	359933	378699	496556	462042	354653	388338	354403	395756	399317	392258	402607	346267		317434	422987	379499	385112		1.33252	0.0037154	1.19552	0.0574597	1.2132	0.0303194
gi|929290849	PREDICTED: ruvB-like 1 [Salmo salar]	613158	417391	596651	530728	547263	580186	700860	495988	343677	450872	408771	557087	550387	435556	636777		539482	581074	401107	544952		1.0771	0.458058	0.743503	0.0174276	1.01014	0.907086
gi|929267323	PREDICTED: ryanodine receptor 2-like [Salmo salar]	2.07493e+06	1.96252e+06	2.39668e+06	1.76149e+06	1.99151e+06	2.27824e+06	1.51383e+06	2.03275e+06	1.82457e+06	1.59078e+06	2.01698e+06	1.7882e+06	1.84383e+06	1.87166e+06	2.13239e+06		2.0489e+06	1.95408e+06	1.81078e+06	1.90902e+06		0.953721	0.560772	0.88378	0.215499	0.931727	0.456543
gi|831289810	PREDICTED: S-adenosylmethionine synthase isoform type-2-like [Clupea harengus]	684394	677326	800505	674963	706756	871164	687085	754333	763187	645836	775982	714432	670241	889710	866116		709297	754834	728335	785125		1.0642	0.445353	1.02684	0.761993	1.10691	0.228863
gi|929107741	PREDICTED: S-methyl-5'-thioadenosine phosphorylase isoform X2 [Salmo salar]	3.025e+06	2.69116e+06	2.83381e+06	3.05187e+06	2.86713e+06	2.39892e+06	3.14475e+06	2.51826e+06	3.16941e+06	2.66623e+06	3.29473e+06	2.63384e+06	2.68083e+06	2.90378e+06	4.15916e+06		2.90046e+06	2.73227e+06	3.04346e+06	3.0944e+06		0.942012	0.501513	1.0493	0.659175	1.06687	0.614571
gi|928068620	PREDICTED: sarcalumenin-like [Austrofundulus limnaeus]	1.23418e+06	1.20938e+06	1.19464e+06	1.61849e+06	1.70539e+06	1.27536e+06	916105	1.50554e+06	1.61259e+06	1.59826e+06	1.15756e+06	1.10086e+06	1.33102e+06	1.93769e+06	1.4104e+06		1.31417e+06	1.3506e+06	1.45613e+06	1.445e+06		1.02772	0.943916	1.10802	0.506447	1.09955	0.553751
gi|929278142	PREDICTED: sarcoplasmic/endoplasmic reticulum calcium ATPase 2 isoform X2 [Salmo salar]_x0001_gi|642110643|emb|CDQ71225.1| unnamed protein product [Oncorhynchus mykiss]	8.4771e+06	8.07538e+06	8.53269e+06	7.51512e+06	8.13785e+06	8.22508e+06	7.46201e+06	9.43153e+06	7.88315e+06	8.60434e+06	8.54604e+06	8.27572e+06	8.39642e+06	1.07699e+07	7.04528e+06		8.15007e+06	8.31412e+06	8.34451e+06	8.62183e+06		1.02013	0.823178	1.02386	0.777929	1.05788	0.563705
gi|742118801	PREDICTED: sarcoplasmic/endoplasmic reticulum calcium ATPase 2-like isoform X2 [Esox lucius]	254399	259531	259664	271354	269306	328724	319697	245404	254464	322390	256966	298320	289462	341591	274148		261237	290783	277940	300880		1.1131	0.201025	1.06394	0.498735	1.15175	0.0846153
gi|929299562	PREDICTED: sarcoplasmic/endoplasmic reticulum calcium ATPase 2-like isoform X2 [Salmo salar]	1.04804e+06	919615	1.12376e+06	918074	1.12946e+06	1.06513e+06	785021	1.02695e+06	850495	1.09712e+06	1.06134e+06	988853	1.17059e+06	1.28174e+06	1.07192e+06		1.00237e+06	1.00164e+06	1.00298e+06	1.12828e+06		0.999271	0.943873	1.00061	0.984806	1.12561	0.197085
gi|929325997	PREDICTED: serum deprivation-response protein-like [Salmo salar]	4.88936e+06	5.13111e+06	4.90218e+06	5.45771e+06	5.20015e+06	4.67538e+06	5.6955e+06	5.44028e+06	4.46582e+06	5.15473e+06	4.97505e+06	4.74699e+06	4.8889e+06	4.78241e+06	4.58815e+06		5.09509e+06	5.25282e+06	4.8652e+06	4.75161e+06		1.03096	0.608931	0.954881	0.442813	0.932587	0.229948
gi|528520560	PREDICTED: slow myosin heavy chain 1 isoform X1 [Danio rerio]	1.44365e+07	1.56243e+07	1.53192e+07	1.63722e+07	1.38513e+07	1.15081e+07	2.22168e+07	1.60104e+07	1.39101e+07	1.5787e+07	1.33218e+07	1.18423e+07	1.36455e+07	1.51565e+07	1.12857e+07		1.54381e+07	1.58966e+07	1.43396e+07	1.29825e+07		1.0297	0.995934	0.92885	0.526962	0.840941	0.117011
gi|657782245	PREDICTED: small nuclear ribonucleoprotein E [Cynoglossus semilaevis]	1.63176e+06	1.58139e+06	1.48092e+06	1.4851e+06	1.51977e+06	1.4126e+06	831333	1.2601e+06	1.34055e+06	1.69916e+06	1.46326e+06	1.5111e+06	1.33178e+06	1.45442e+06	1.26615e+06		1.54479e+06	1.25595e+06	1.50099e+06	1.39086e+06		0.813022	0.0383085	0.971647	0.77087	0.900356	0.313356
gi|765137260	PREDICTED: small nuclear ribonucleoprotein Sm D3 [Oryzias latipes]	3.24223e+06	3.05487e+06	3.22772e+06	3.0304e+06	3.05419e+06	2.87111e+06	2.93526e+06	3.00968e+06	3.06357e+06	3.27826e+06	3.15407e+06	2.87725e+06	3.12205e+06	3.13351e+06	3.25164e+06		3.13881e+06	2.96756e+06	3.1653e+06	3.09612e+06		0.945443	0.252114	1.00844	0.869272	0.986399	0.766464
gi|768962999	PREDICTED: small nuclear ribonucleoprotein-associated proteins B and B' [Takifugu rubripes]	3.35603e+06	3.60577e+06	3.34759e+06	3.00902e+06	3.5216e+06	3.54789e+06	3.55294e+06	3.07342e+06	2.88029e+06	2.97502e+06	3.52875e+06	3.1171e+06	3.67189e+06	3.58112e+06	3.81639e+06		3.3296e+06	3.42396e+06	3.12802e+06	3.54663e+06		1.02834	0.670406	0.939457	0.37241	1.06518	0.351632
gi|929112278	PREDICTED: smoothelin-like protein 2 [Salmo salar]	2.59055e+06	2.72357e+06	2.83019e+06	2.65381e+06	3.06028e+06	3.59053e+06	1.96091e+06	2.75007e+06	2.5049e+06	2.62299e+06	3.18901e+06	2.94063e+06	2.59009e+06	2.12669e+06	2.561e+06		2.69953e+06	2.84045e+06	2.7723e+06	2.5546e+06		1.0522	0.792741	1.02696	0.85097	0.946314	0.56623
gi|929066412	PREDICTED: sodium/potassium-transporting ATPase subunit alpha-3-like isoform X2 [Salmo salar]	5.52893e+06	5.34047e+06	5.97828e+06	5.08086e+06	5.77753e+06	6.64858e+06	4.6573e+06	5.95738e+06	5.0858e+06	5.44763e+06	5.291e+06	4.72859e+06	5.01601e+06	5.54115e+06	5.24087e+06		5.48214e+06	5.7602e+06	5.27481e+06	5.13166e+06		1.05072	0.542047	0.962181	0.625737	0.936069	0.354745
gi|929123047	PREDICTED: sodium/potassium-transporting ATPase subunit beta-233-like [Salmo salar]_x0001_gi|223648560|gb|ACN11038.1| Sodium/potassium-transporting ATPase subunit beta-233 [Salmo salar]	3.43118e+06	3.24699e+06	3.19456e+06	2.8437e+06	3.33057e+06	3.50603e+06	3.05911e+06	3.49221e+06	2.7407e+06	2.99285e+06	3.22827e+06	3.27618e+06	3.08913e+06	2.91233e+06	3.13044e+06		3.17911e+06	3.34698e+06	2.98727e+06	3.10202e+06		1.05281	0.37889	0.939658	0.333909	0.975752	0.694138
gi|929103704	PREDICTED: solute carrier family 25 member 3 isoform X2 [Salmo salar]	1.8307e+06	1.81299e+06	1.90446e+06	1.75446e+06	1.89848e+06	2.12477e+06	1.5307e+06	1.93982e+06	1.57383e+06	1.87692e+06	1.95853e+06	1.63684e+06	1.88892e+06	1.81901e+06	1.53821e+06		1.82565e+06	1.87344e+06	1.8031e+06	1.72075e+06		1.02618	0.796384	0.987644	0.838712	0.942537	0.410035
gi|929266341	PREDICTED: sorbin and SH3 domain-containing protein 1-like [Salmo salar]	672818	703094	646467	805557	772723	759795	723322	690329	787465	707538	866168	740232	840838	866177	785543		706984	736542	787057	808197		1.04181	0.499312	1.11326	0.133922	1.14316	0.0472618
gi|929106469	PREDICTED: sorbin and SH3 domain-containing protein 2-like [Salmo salar]	409077	517180	494356	422910	589053	447614	622904	527544	449506	491782	462896	455772	605364	469804	523748		460881	546779	468061	513672		1.18638	0.0576793	1.01558	0.826768	1.11454	0.210579
gi|929296578	PREDICTED: sorting and assembly machinery component 50 homolog A isoform X2 [Salmo salar]	1.06115e+06	1.02094e+06	1.23822e+06	1.07384e+06	1.13048e+06	1.27201e+06	1.26354e+06	1.12272e+06	1.08496e+06	1.13056e+06	1.20074e+06	1.05858e+06	1.18925e+06	1.06972e+06	1.01064e+06		1.09854e+06	1.19719e+06	1.13875e+06	1.08205e+06		1.0898	0.158241	1.03661	0.559313	0.98499	0.812088
gi|742208215	PREDICTED: spectrin beta chain erythrocytic isoform X2 [Esox lucius]_x0001_gi|742208217|ref|XP_010895570.1| PREDICTED: spectrin beta chain erythrocytic isoform X2 [Esox lucius]_x0001_gi|742208219|ref|XP_010895571.1| PREDICTED: spec...	676535	729850	545104	574827	626537	878895	679908	667992	643236	573213	761940	851111	713933	917338	737669		631579	713333	659463	805013		1.12944	0.206504	1.04415	0.665674	1.2746	0.016623
gi|929110974	PREDICTED: spectrin beta chain erythrocytic-like [Salmo salar]_x0001_gi|929110976|ref|XP_014066790.1| PREDICTED: spectrin beta chain erythrocytic-like [Salmo salar]	1.50278e+06	1.52769e+06	1.37105e+06	1.25563e+06	1.40314e+06	1.76489e+06	1.53311e+06	1.4462e+06	1.21338e+06	1.36436e+06	1.30493e+06	1.1207e+06	1.34917e+06	1.11558e+06	1.1817e+06		1.41429e+06	1.53683e+06	1.29422e+06	1.19179e+06		1.08665	0.236657	0.915108	0.246668	0.842677	0.0211845
gi|929221581	PREDICTED: spectrin beta chain non-erythrocytic 1-like [Salmo salar]	289974	344223	306893	346004	372564	401557	452390	348229	334640	425226	325808	365852	326335	364420	324353		321774	393685	361891	345240		1.22348	0.0157817	1.12468	0.175846	1.07293	0.34676
gi|831289335	PREDICTED: succinyl-CoA:3-ketoacid coenzyme A transferase 1 mitochondrial-like [Clupea harengus]	682903	733604	642349	764496	635841	666330	808093	572420	692963	690880	687137	661336	640847	682658	573778		705838	670671	690327	639655		0.950177	0.425044	0.978024	0.793014	0.906235	0.17613
gi|929280908	PREDICTED: succinyl-CoA:3-ketoacid coenzyme A transferase 1 mitochondrial-like [Salmo salar]	4.54587e+06	5.02726e+06	4.87251e+06	5.02602e+06	4.44624e+06	4.46116e+06	5.29938e+06	4.14955e+06	4.64732e+06	4.88216e+06	4.52901e+06	3.97881e+06	4.35365e+06	4.45939e+06	3.9654e+06		4.86792e+06	4.58908e+06	4.68616e+06	4.18931e+06		0.94272	0.301209	0.962663	0.557776	0.860597	0.0202361
gi|929265880	PREDICTED: synaptopodin 2-like protein isoform X1 [Salmo salar]	2.3749e+06	2.99297e+06	2.21202e+06	2.63632e+06	3.9309e+06	2.53686e+06	2.5785e+06	2.40193e+06	2.04807e+06	2.51976e+06	2.0019e+06	2.44999e+06	2.52447e+06	2.19933e+06	2.93736e+06		2.55405e+06	2.86205e+06	2.18991e+06	2.52779e+06		1.12059	0.35084	0.857426	0.191866	0.989717	0.930537
gi|929256471	PREDICTED: synemin-like [Salmo salar]	1.63566e+06	1.52084e+06	1.56618e+06	1.68786e+06	1.53787e+06	1.76377e+06	1.77553e+06	1.62492e+06	1.32531e+06	1.67886e+06	1.3282e+06	1.44759e+06	1.34919e+06	3.89227e+06	1.5509e+06		1.60263e+06	1.67552e+06	1.44412e+06	2.05999e+06		1.04548	0.796289	0.901094	0.548804	1.28538	0.391647
gi|929099906	PREDICTED: T-complex protein 1 subunit alpha [Salmo salar]_x0001_gi|223648282|gb|ACN10899.1| T-complex protein 1 subunit alpha [Salmo salar]_x0001_gi|642089516|emb|CDQ82560.1| unnamed protein product [Oncorhynchus mykiss]	4.55868e+06	3.90248e+06	4.33639e+06	4.33061e+06	4.59866e+06	3.78225e+06	3.68824e+06	4.76236e+06	4.52089e+06	4.65321e+06	4.69945e+06	4.51155e+06	4.9785e+06	4.77663e+06	5.20669e+06		4.28204e+06	4.20788e+06	4.62452e+06	4.86834e+06		0.98268	0.733048	1.07998	0.276686	1.13692	0.0637043
gi|929062261	PREDICTED: talin-1 isoform X4 [Salmo salar]	3.69283e+06	3.94767e+06	3.55159e+06	2.75848e+06	3.28244e+06	3.52658e+06	3.27954e+06	3.70834e+06	3.19304e+06	2.95172e+06	2.67783e+06	3.58292e+06	3.11302e+06	3.02139e+06	3.26354e+06		3.48764e+06	3.44922e+06	2.94086e+06	3.24522e+06		0.988985	0.96168	0.843223	0.0560926	0.930491	0.388827
gi|617462506	PREDICTED: titin [Poecilia formosa]	1.04073e+06	930104	1.11493e+06	1.16352e+06	966273	1.02926e+06	1.0718e+06	1.25087e+06	1.20597e+06	1.25583e+06	1.2188e+06	959760	1.1508e+06	1.20191e+06	931938		1.06232e+06	1.07955e+06	1.22687e+06	1.0611e+06		1.01622	0.840409	1.15489	0.0815075	0.998856	0.960139
gi|831313752	PREDICTED: titin-like [Clupea harengus]	2.5105e+06	2.27068e+06	2.69669e+06	1.91885e+06	1.81162e+06	2.05956e+06	1.65006e+06	1.85827e+06	2.07832e+06	1.66896e+06	1.79881e+06	1.84933e+06	1.8859e+06	2.15887e+06	2.06497e+06		2.34918e+06	1.84488e+06	1.8487e+06	1.98977e+06		0.785329	0.00733045	0.786954	0.0120382	0.847005	0.0540419
gi|884967167	PREDICTED: titin-like [Esox lucius]	3.46033e+06	3.73043e+06	3.88382e+06	3.80434e+06	3.43652e+06	3.0618e+06	3.84578e+06	3.69949e+06	3.47849e+06	3.70718e+06	3.39595e+06	3.30263e+06	3.54875e+06	3.27819e+06	3.50434e+06		3.71973e+06	3.5109e+06	3.52721e+06	3.40848e+06		0.943858	0.299837	0.948243	0.398921	0.916324	0.143159
gi|884967254	PREDICTED: titin-like [Esox lucius]	642500	658462	567676	660660	641812	681782	755923	640381	674916	711650	611857	542326	694173	708796	543002		632324	679974	666141	622074		1.07536	0.334633	1.05348	0.516334	0.98379	0.758535
gi|573897770	PREDICTED: titin-like [Lepisosteus oculatus]	216556	186246	231653	226521	219341	298839	283046	204166	217929	202330	222274	236597	205952	222799	215803		215244	251348	214177	220288		1.16774	0.0899305	0.995044	0.979615	1.02343	0.756397
gi|657583709	PREDICTED: titin-like isoform X14 [Stegastes partitus]	408067	390695	346242	321756	209813	319756	405016	273153	385144	443955	314355	383193	251817	369881	279920		366690	301934	381152	321203		0.823405	0.106765	1.03944	0.812451	0.875952	0.276074
gi|929219245	PREDICTED: transitional endoplasmic reticulum ATPase-like partial [Salmo salar]	1.07549e+06	945112	996058	931504	986590	973636	939394	1.29888e+06	898811	879650	810742	1.00645e+06	825905	833726	975481		987041	1.04963e+06	863067	910391		1.06341	0.472984	0.874399	0.114075	0.922344	0.276971
gi|929061476	PREDICTED: transitional endoplasmic reticulum ATPase-like [Salmo salar]	552220	403025	473887	426958	470486	486917	510259	478951	596770	437210	514194	394245	512913	529783	620193		464023	486653	516058	514283		1.04877	0.565589	1.11214	0.308191	1.10831	0.310396
gi|929279998	PREDICTED: transitional endoplasmic reticulum ATPase-like [Salmo salar]	1.52555e+06	1.56618e+06	1.48057e+06	1.57892e+06	1.80294e+06	1.6372e+06	1.56898e+06	1.7722e+06	1.71679e+06	1.59469e+06	1.56329e+06	1.52128e+06	1.76433e+06	1.76139e+06	1.89551e+06		1.5378e+06	1.69533e+06	1.62492e+06	1.73563e+06		1.10244	0.10683	1.05665	0.38225	1.12864	0.0521837
gi|929260302	PREDICTED: translationally-controlled tumor protein homolog [Salmo salar]_x0001_gi|209734874|gb|ACI68306.1| Translationally-controlled tumor protein [Salmo salar]_x0001_gi|209735634|gb|ACI68686.1| Translationally-controlled tumor pro...	4.0995e+06	3.83817e+06	4.23437e+06	4.49719e+06	4.91454e+06	4.06723e+06	3.58896e+06	5.05746e+06	4.29172e+06	4.78383e+06	4.36869e+06	4.34898e+06	4.94885e+06	4.59303e+06	4.97162e+06		4.16731e+06	4.40705e+06	4.48142e+06	4.71562e+06		1.05753	0.519147	1.07537	0.364572	1.13157	0.107911
gi|929276566	PREDICTED: translocon-associated protein subunit alpha isoform X5 [Salmo salar]	381394	349427	363164	332100	346175	502943	347120	421887	314445	347560	428129	370939	365725	410011	365462		356521	404531	363378	378034		1.13466	0.187363	1.01923	0.896443	1.06034	0.493088
gi|929101389	PREDICTED: trifunctional enzyme subunit beta mitochondrial [Salmo salar]_x0001_gi|223647758|gb|ACN10637.1| Trifunctional enzyme subunit beta mitochondrial precursor [Salmo salar]	5.54937e+06	5.98641e+06	5.75996e+06	5.62556e+06	5.65053e+06	5.44367e+06	6.31139e+06	5.53258e+06	5.84177e+06	6.28741e+06	5.41662e+06	5.17524e+06	6.16872e+06	6.99622e+06	5.02894e+06		5.73032e+06	5.73454e+06	5.8486e+06	5.84228e+06		1.00074	0.993791	1.02064	0.804929	1.01954	0.881228
gi|929066430	PREDICTED: triosephosphate isomerase B-like [Salmo salar]	4.14299e+06	3.82045e+06	4.30546e+06	3.5914e+06	3.99929e+06	3.21729e+06	5.52115e+06	5.12666e+06	4.61462e+06	4.26369e+06	4.52199e+06	4.62546e+06	5.22268e+06	4.14883e+06	5.19512e+06		3.96508e+06	4.4661e+06	4.46677e+06	4.79802e+06		1.12636	0.32168	1.12653	0.265744	1.21007	0.070194
gi|929308112	PREDICTED: tropomyosin alpha-1 chain isoform X4 [Salmo salar]	9.03462e+06	8.48982e+06	9.34395e+06	1.20299e+07	9.56336e+06	7.49563e+06	1.43124e+07	1.1432e+07	1.00894e+07	1.00455e+07	1.01781e+07	1.37431e+07	1.34176e+07	1.21336e+07	1.65149e+07		9.72458e+06	1.07008e+07	1.01044e+07	1.39523e+07		1.10039	0.506038	1.03905	0.702837	1.43475	0.00551372
gi|929105630	PREDICTED: troponin I slow skeletal muscle-like [Salmo salar]_x0001_gi|929105786|ref|XP_014064075.1| PREDICTED: troponin I slow skeletal muscle-like isoform X2 [Salmo salar]_x0001_gi|929105788|ref|XP_014064076.1| PREDICTED: troponi...	1.11526e+07	8.77762e+06	1.10236e+07	7.9267e+06	1.04824e+07	8.09756e+06	1.06967e+07	8.42827e+06	9.59844e+06	7.89211e+06	1.07317e+07	1.01712e+07	9.70098e+06	1.18574e+07	1.01824e+07		9.72014e+06	9.42622e+06	9.40742e+06	1.0478e+07		0.969761	0.770005	0.967827	0.770682	1.07797	0.389701
gi|929334457	PREDICTED: troponin T cardiac muscle isoforms-like [Salmo salar]	2.13421e+07	2.3451e+07	2.90026e+07	2.89526e+07	2.53165e+07	2.64524e+07	2.22381e+07	3.05158e+07	3.10255e+07	2.95505e+07	2.50223e+07	2.9559e+07	2.42857e+07	2.85144e+07	2.01503e+07		2.56871e+07	2.61307e+07	2.85328e+07	2.56274e+07		1.01727	0.842682	1.11078	0.310441	0.997675	0.962065
gi|742118553	PREDICTED: tubulin beta-1 chain-like [Esox lucius]	1.68882e+06	1.72111e+06	1.63569e+06	1.78592e+06	2.00178e+06	2.00474e+06	1.54281e+06	1.97682e+06	2.03711e+06	1.79609e+06	2.07107e+06	2.06677e+06	1.99953e+06	2.02582e+06	2.23898e+06		1.70789e+06	1.88154e+06	1.96809e+06	2.08278e+06		1.10168	0.170409	1.15235	0.0583924	1.21951	0.00687377
gi|734601104	PREDICTED: ubiquitin carboxyl-terminal hydrolase 7 isoform X4 [Larimichthys crocea]_x0001_gi|734601106|ref|XP_010727439.1| PREDICTED: ubiquitin carboxyl-terminal hydrolase 7 isoform X4 [Larimichthys crocea]_x0001_gi|734601108|ref|XP_...	1.78758e+06	1.82356e+06	1.73927e+06	1.78633e+06	1.83009e+06	1.80095e+06	1.46416e+06	1.77477e+06	1.54116e+06	1.68396e+06	1.65081e+06	1.75625e+06	1.69128e+06	1.59663e+06	1.62274e+06		1.78418e+06	1.71749e+06	1.62531e+06	1.66673e+06		0.962621	0.462077	0.910954	0.13815	0.934167	0.235109
gi|929088432	PREDICTED: ubiquitin-conjugating enzyme E2 D3 isoform X2 [Salmo salar]	1.81207e+06	2.10812e+06	1.91257e+06	2.13515e+06	2.04565e+06	1.75957e+06	1.53727e+06	1.87637e+06	1.70927e+06	1.9457e+06	1.86018e+06	1.89731e+06	1.70731e+06	2.01969e+06	2.24463e+06		1.99198e+06	1.80472e+06	1.83838e+06	1.96724e+06		0.905993	0.178685	0.922894	0.324854	0.98758	0.83718
gi|742183362	PREDICTED: ubiquitin-conjugating enzyme E2 N [Esox lucius]_x0001_gi|929254797|ref|XP_014003719.1| PREDICTED: ubiquitin-conjugating enzyme E2 N [Salmo salar]	2.23038e+06	1.89348e+06	1.70443e+06	1.69851e+06	1.74243e+06	1.62964e+06	1.87232e+06	1.86833e+06	1.86824e+06	1.7713e+06	2.00949e+06	1.87728e+06	2.04117e+06	1.93968e+06	1.97575e+06		1.8817e+06	1.77818e+06	1.88301e+06	1.95847e+06		0.944985	0.427263	1.0007	0.935734	1.0408	0.48268
gi|831482706	PREDICTED: uncharacterized protein LOC105935932 [Fundulus heteroclitus]	206664	201409	162076	137613	136580	230513	175234	102769	152388	157959	154460	134093	105202	105089	104426		176940	161274	154936	112203		0.91146	0.374823	0.875639	0.425242	0.634127	0.00447976
gi|929100063	PREDICTED: utrophin-like isoform X7 [Salmo salar]	797110	707637	822106	826589	734691	929387	514941	882086	768925	677440	720504	790009	615670	722629	653645		788360	765277	722290	695488		0.970719	0.612485	0.916192	0.443777	0.882196	0.229981
gi|928061043	PREDICTED: very long-chain specific acyl-CoA dehydrogenase mitochondrial [Austrofundulus limnaeus]	869573	813086	739796	674634	664841	805780	659948	604166	658330	728668	711605	715018	632862	627724	596033		774272	683684	699534	642909		0.883002	0.0967202	0.903473	0.220641	0.83034	0.0202215
gi|742215919	PREDICTED: vinculin isoform X2 [Esox lucius]	4.29312e+06	4.47592e+06	4.50063e+06	4.51148e+06	4.4433e+06	4.62949e+06	5.23609e+06	5.58704e+06	4.79851e+06	4.5871e+06	4.43203e+06	4.07708e+06	4.71445e+06	5.45798e+06	4.16805e+06		4.44529e+06	4.97398e+06	4.60588e+06	4.60439e+06		1.11893	0.132817	1.03613	0.640237	1.03579	0.682238
gi|929057172	PREDICTED: vinculin isoform X2 [Salmo salar]	3.70013e+06	4.26135e+06	3.32894e+06	4.20718e+06	4.45501e+06	5.31136e+06	4.79153e+06	4.10385e+06	3.37663e+06	3.12719e+06	3.71649e+06	3.56607e+06	3.45412e+06	3.35846e+06	3.65808e+06		3.8744e+06	4.66544e+06	3.40677e+06	3.50918e+06		1.20417	0.0161335	0.879302	0.110906	0.905735	0.190701
gi|929315935	PREDICTED: vinculin-like isoform X2 [Salmo salar]	339976	370373	355887	361848	451856	483504	527127	465954	490364	383087	458175	357895	475476	465469	432649		357021	482110	443875	432872		1.35037	0.000612375	1.24328	0.0126317	1.21246	0.0169213
gi|929056086	PREDICTED: voltage-dependent anion-selective channel protein 2-like [Salmo salar]_x0001_gi|197632613|gb|ACH71030.1| voltage-dependent anion channel 2-2 [Salmo salar]_x0001_gi|209154976|gb|ACI33720.1| Voltage-dependent anion-selective...	2.44329e+06	2.74316e+06	2.57157e+06	2.78093e+06	2.87734e+06	2.22627e+06	3.0185e+06	2.5498e+06	2.59325e+06	3.02457e+06	2.24456e+06	2.58204e+06	2.83464e+06	2.66675e+06	2.40772e+06		2.63474e+06	2.66798e+06	2.62079e+06	2.62279e+06		1.01262	0.926716	0.994706	0.890749	0.995464	0.948718
gi|929222519	PREDICTED: WD repeat-containing protein 1-like [Salmo salar]_x0001_gi|209154178|gb|ACI33321.1| WD repeat-containing protein 1 [Salmo salar]	2.08515e+06	1.93892e+06	2.04586e+06	1.92967e+06	2.26886e+06	2.15563e+06	2.22755e+06	2.26803e+06	1.87805e+06	1.92866e+06	2.0568e+06	2.15097e+06	2.05408e+06	2.16949e+06	1.97754e+06		1.9999e+06	2.23002e+06	1.95451e+06	2.08802e+06		1.11507	0.0338048	0.977301	0.654592	1.04406	0.373815
gi|642106928	probable acyl- dehydrogenase 6- unnamed protein product [Oncorhynchus mykiss]	811795	914483	774456	797719	650314	804969	997044	814453	948298	950954	967595	1.08088e+06	828257	884703	574812		824613	816695	955616	842164		0.990398	0.863689	1.15887	0.222141	1.02128	0.986699
gi|642132777	profilin-2 isoform X1- unnamed protein product [Oncorhynchus mykiss]	1.14613e+06	1.15359e+06	1.02133e+06	905379	1.20197e+06	1.22388e+06	1.1254e+06	1.08315e+06	878823	922635	1.10247e+06	997050	1.26221e+06	1.28889e+06	1.09496e+06		1.05661e+06	1.1586e+06	967976	1.16078e+06		1.09653	0.219383	0.916116	0.294794	1.09859	0.230597
gi|213515458	prohibitin [Salmo salar]_x0001_gi|209154642|gb|ACI33553.1| Prohibitin [Salmo salar]_x0001_gi|642096856|emb|CDQ78959.1| unnamed protein product [Oncorhynchus mykiss]	590608	848517	684675	886294	661227	1.08202e+06	1.03213e+06	686147	722296	681536	1.02752e+06	1.86172e+06	697445	744715	986702		752523	865383	810449	1.07265e+06		1.14997	0.500628	1.07698	0.72945	1.4254	0.142583
gi|642100024	prohibitin-2-like isoform X1- unnamed protein product [Oncorhynchus mykiss]	1.66742e+06	1.17835e+06	1.53705e+06	1.18262e+06	1.25208e+06	1.11104e+06	820659	1.19901e+06	1.47644e+06	1.32303e+06	1.1715e+06	1.41886e+06	1.22312e+06	1.13492e+06	2.38887e+06		1.39136e+06	1.0957e+06	1.32366e+06	1.54144e+06		0.787501	0.109773	0.95134	0.7854	1.10787	0.632693
gi|642115058	prolyl endopeptidase-like- unnamed protein product [Oncorhynchus mykiss]	602887	809620	815378	737736	812766	787446	766214	787128	731084	688972	745758	748516	804366	845508	934333		741405	788388	721938	833181		1.06337	0.328368	0.973743	0.788217	1.12379	0.0947075
gi|642065433	propionyl- carboxylase beta mitochondrial-like- unnamed protein product [Oncorhynchus mykiss]	2.54669e+06	2.61705e+06	2.44515e+06	2.49521e+06	2.43442e+06	2.19094e+06	1.40713e+06	1.81724e+06	2.4305e+06	2.08642e+06	2.56439e+06	2.70011e+06	2.20211e+06	2.38535e+06	2.62828e+06		2.52603e+06	1.96243e+06	2.36044e+06	2.47896e+06		0.776885	0.0108284	0.934446	0.495069	0.981369	0.820916
gi|225715788	Prostaglandin E synthase 3 [Esox lucius]	1.35363e+06	1.4952e+06	1.41859e+06	1.39962e+06	1.33184e+06	1.68322e+06	983754	1.4488e+06	1.75512e+06	1.38245e+06	1.55057e+06	1.27684e+06	1.30637e+06	1.79734e+06	1.55403e+06		1.41676e+06	1.3619e+06	1.56271e+06	1.48365e+06		0.96128	0.57809	1.10302	0.401814	1.04721	0.718995
gi|5823090	proteasome delta [Oncorhynchus mykiss]	1.08043e+06	1.20074e+06	1.24172e+06	1.08577e+06	1.15562e+06	1.05115e+06	1.41397e+06	1.16026e+06	1.0131e+06	1.02866e+06	1.30402e+06	1.16846e+06	1.24116e+06	1.07617e+06	1.41583e+06		1.15217e+06	1.19525e+06	1.11526e+06	1.22541e+06		1.03739	0.685212	0.967966	0.66597	1.06357	0.470291
gi|209734028	Proteasome subunit alpha type-1 [Salmo salar]_x0001_gi|223646696|gb|ACN10106.1| Proteasome subunit alpha type-1 [Salmo salar]_x0001_gi|223672547|gb|ACN12455.1| Proteasome subunit alpha type-1 [Salmo salar]_x0001_gi|225704638|gb|ACO08165.1| Prot...	4.9253e+06	4.30249e+06	5.07403e+06	4.33376e+06	4.10211e+06	5.00935e+06	6.22349e+06	5.98992e+06	5.84342e+06	4.48458e+06	6.01323e+06	5.57328e+06	5.2057e+06	5.69486e+06	5.33456e+06		4.6589e+06	5.33122e+06	5.44708e+06	5.4521e+06		1.14431	0.177558	1.16918	0.133162	1.17026	0.0895077
gi|746816363	proteasome subunit alpha type-5 [Esox lucius]_x0001_gi|225716302|gb|ACO13997.1| Proteasome subunit alpha type-5 [Esox lucius]	7.17819e+06	5.90018e+06	5.76837e+06	6.56139e+06	5.92234e+06	5.2813e+06	5.28635e+06	6.74135e+06	7.01513e+06	6.80259e+06	6.38067e+06	5.74831e+06	6.4507e+06	6.60515e+06	6.29263e+06		6.35203e+06	5.80783e+06	6.7328e+06	6.2742e+06		0.914327	0.193787	1.05994	0.408919	0.987746	0.885096
gi|808885185	Protein phosphatase Slingshot [Larimichthys crocea]	1.58584e+06	1.62005e+06	1.57438e+06	1.39689e+06	1.49362e+06	1.49946e+06	1.59044e+06	1.70667e+06	1.67093e+06	1.53753e+06	1.66512e+06	1.73132e+06	1.70377e+06	1.66254e+06	1.68797e+06		1.54429e+06	1.57255e+06	1.62453e+06	1.6964e+06		1.0183	0.72769	1.05196	0.369016	1.0985	0.0833477
gi|642116320	pseudouridine-5 -phosphatase isoform X1- unnamed protein product [Oncorhynchus mykiss]	2.85091e+06	3.1037e+06	3.14463e+06	2.89819e+06	3.03233e+06	2.98111e+06	2.97849e+06	3.09964e+06	2.96017e+06	3.06007e+06	2.89822e+06	2.55912e+06	3.03556e+06	2.72294e+06	2.74407e+06		2.99936e+06	3.02289e+06	2.97282e+06	2.76542e+06		1.00785	0.865398	0.991152	0.880116	0.922005	0.118693
gi|221219778	Pterin-4-alpha-carbinolamine dehydratase [Salmo salar]	941530	1.03183e+06	843958	904696	940926	982889	1.08916e+06	845702	892297	841657	834795	1.07253e+06	944047	1.1035e+06	1.00056e+06		930505	964669	856250	1.03016e+06		1.03672	0.591309	0.920199	0.252755	1.1071	0.124215
gi|642112631	pyruvate dehydrogenase (acetyl-transferring) kinase isozyme mitochondrial-like- unnamed protein product [Oncorhynchus mykiss]	3.04624e+06	3.32404e+06	3.55432e+06	3.23471e+06	3.35903e+06	3.31556e+06	2.98403e+06	3.56722e+06	2.94425e+06	3.13523e+06	3.28129e+06	3.03365e+06	2.87271e+06	3.13588e+06	3.00188e+06		3.28983e+06	3.30646e+06	3.12026e+06	3.01103e+06		1.00506	0.934234	0.948457	0.383802	0.915255	0.125844
gi|213512270	pyruvate kinase [Salmo salar]_x0001_gi|197632483|gb|ACH70965.1| pyruvate kinase [Salmo salar]_x0001_gi|197632485|gb|ACH70966.1| pyruvate kinase [Salmo salar]	5.29681e+06	5.0451e+06	5.32975e+06	3.63588e+06	4.62002e+06	4.5133e+06	3.32752e+06	5.06502e+06	4.23412e+06	5.41204e+06	4.58195e+06	4.78034e+06	4.33122e+06	4.01928e+06	3.98593e+06		4.82689e+06	4.38146e+06	4.7427e+06	4.27919e+06		0.907721	0.342629	0.98256	0.918583	0.886533	0.277754
gi|642090528	Pyruvate kinase muscle isozyme- unnamed protein product [Oncorhynchus mykiss]	2.81788e+06	2.73158e+06	2.78061e+06	2.71693e+06	2.9402e+06	2.79081e+06	3.02064e+06	2.97687e+06	2.74902e+06	2.9931e+06	2.76478e+06	2.92667e+06	2.97395e+06	2.67462e+06	2.91001e+06		2.76175e+06	2.93213e+06	2.83563e+06	2.87131e+06		1.06169	0.222033	1.02675	0.617666	1.03967	0.427003
gi|642097534	Pyruvate kinase muscle isozyme- unnamed protein product [Oncorhynchus mykiss]	507272	407471	428153	484883	379397	314939	377513	309526	427448	419355	308240	463891	458820	399268	431796		456944	345344	385014	438444		0.755768	0.00322453	0.842584	0.0584173	0.959512	0.634699
gi|642114677	quinone oxidoreductase- unnamed protein product [Oncorhynchus mykiss]	431999	397841	426834	488420	465187	490962	523326	446749	377497	365771	432411	385545	426863	400568	512379		436274	481556	391893	431339		1.10379	0.173009	0.898273	0.175028	0.988688	0.835529
gi|642105007	Ran-specific GTPase-activating- unnamed protein product [Oncorhynchus mykiss]	3.95843e+06	3.49741e+06	3.90991e+06	3.97783e+06	4.04589e+06	3.02291e+06	5.16972e+06	4.05201e+06	4.33723e+06	4.01611e+06	3.70548e+06	3.59782e+06	4.23644e+06	4.04559e+06	4.52178e+06		3.8359e+06	4.07263e+06	4.01961e+06	4.10041e+06		1.06172	0.633424	1.04789	0.639535	1.06896	0.480226
gi|808885802	Ras-related protein Rab-7a [Larimichthys crocea]	4.21754e+06	4.35258e+06	4.36953e+06	4.1882e+06	4.51791e+06	4.35583e+06	3.61013e+06	3.91345e+06	3.95786e+06	4.30639e+06	4.27259e+06	4.10676e+06	3.87282e+06	4.28172e+06	3.72269e+06		4.28196e+06	4.09933e+06	4.17895e+06	3.996e+06		0.957348	0.418982	0.975942	0.691345	0.933216	0.23508
gi|1703142	RecName: Full=Actin alpha skeletal muscle B; AltName: Full=Alpha-actin-1 B; Flags: Precursor_x0001_gi|1335829|gb|AAC59893.1| alpha actin [Takifugu rubripes]	4.44596e+06	3.84824e+06	4.29388e+06	4.98593e+06	3.94732e+06	3.54527e+06	2.43865e+06	4.64165e+06	5.53065e+06	4.93657e+06	4.11949e+06	5.39286e+06	3.71964e+06	4.65061e+06	4.19777e+06		4.3935e+06	3.64322e+06	4.86224e+06	4.49022e+06		0.829229	0.0938342	1.10669	0.449601	1.02201	0.888685
gi|122515	RecName: Full=Hemoglobin subunit beta-1; AltName: Full=Beta-1-globin; AltName: Full=Hemoglobin beta-1 chain; AltName: Full=Hemoglobin beta-I chain_x0001_gi|1942655|pdb|1OUT|B Chain B Trout Hemoglobin I_x0001_gi|1942657|pdb|1OUU|B Ch...	1.66621e+07	1.99958e+07	1.5363e+07	1.23847e+07	1.30058e+07	1.33521e+07	5.95378e+06	1.74552e+07	2.37718e+07	7.80586e+06	1.30762e+07	1.40564e+07	9.25753e+06	1.59777e+07	1.41759e+07		1.61014e+07	1.24417e+07	1.48846e+07	1.33669e+07		0.77271	0.186467	0.92443	0.508264	0.830169	0.41229
gi|121951	RecName: Full=Histone H1; Contains: RecName: Full=Oncorhyncin II_x0001_gi|4468016|emb|CAB37646.1| histone H1 [Oncorhynchus mykiss]	5.55967e+06	6.69178e+06	6.34907e+06	4.53783e+06	4.63921e+06	6.06672e+06	5.29996e+06	4.05211e+06	4.80552e+06	5.35518e+06	4.95314e+06	3.2425e+06	4.30521e+06	4.83799e+06	3.61543e+06		5.78459e+06	5.0145e+06	5.03795e+06	4.00028e+06		0.866872	0.186422	0.870926	0.268803	0.691541	0.00265829
gi|185133883	reticulon 4 [Oncorhynchus mykiss]_x0001_gi|70721638|tpg|DAA05180.1| TPA_exp: RTN4-L [Oncorhynchus mykiss]	2.08175e+06	2.11291e+06	1.92744e+06	1.68583e+06	2.17952e+06	2.0859e+06	2.29847e+06	2.30413e+06	1.77568e+06	2.12825e+06	1.83397e+06	1.81973e+06	2.17129e+06	2.09595e+06	2.05309e+06		1.95198e+06	2.217e+06	1.91263e+06	2.03501e+06		1.13577	0.0590318	0.979841	0.780426	1.04254	0.507626
gi|226442003	ribosomal protein L23 partial [Gillichthys seta]	6.36026e+06	6.26412e+06	6.68906e+06	5.57415e+06	5.94494e+06	5.93049e+06	4.72225e+06	6.09857e+06	5.22171e+06	7.21163e+06	6.4818e+06	6.18699e+06	6.33126e+06	6.60355e+06	6.0336e+06		6.2219e+06	5.67406e+06	6.30504e+06	6.28885e+06		0.91195	0.219031	1.01336	0.935239	1.01076	0.870146
gi|198285487	ribosomal protein S19 [Salmo salar]	5.3714e+06	5.64505e+06	5.40794e+06	4.2358e+06	4.84008e+06	4.70907e+06	5.56578e+06	4.58785e+06	4.64883e+06	5.73228e+06	5.6802e+06	3.85322e+06	5.06093e+06	5.75606e+06	5.71161e+06		5.16505e+06	4.92569e+06	5.35377e+06	5.09545e+06		0.953659	0.634571	1.03654	0.709211	0.986526	0.829053
gi|642129995	ryanodine receptor 2-like- unnamed protein product [Oncorhynchus mykiss]	1.6672e+06	1.58866e+06	1.96508e+06	1.58146e+06	1.35913e+06	1.77361e+06	1.1673e+06	1.28439e+06	1.84366e+06	1.28805e+06	1.9395e+06	1.30314e+06	1.59286e+06	1.42294e+06	1.69588e+06		1.7006e+06	1.39611e+06	1.6904e+06	1.5037e+06		0.82095	0.0601216	0.994005	0.872589	0.88422	0.239406
gi|642129997	ryanodine receptor 2-like- unnamed protein product [Oncorhynchus mykiss]	1.91703e+06	2.24664e+06	2.42785e+06	1.94799e+06	2.1905e+06	2.43063e+06	2.30131e+06	2.09174e+06	1.92147e+06	2.01157e+06	2.05491e+06	1.98314e+06	1.8454e+06	1.89228e+06	2.00063e+06		2.13488e+06	2.25354e+06	1.99598e+06	1.93036e+06		1.05558	0.350327	0.93494	0.344899	0.904202	0.126327
gi|259155411	S-adenosylmethionine synthetase isoform type-1 [Salmo salar]_x0001_gi|223647232|gb|ACN10374.1| S-adenosylmethionine synthetase isoform type-1 [Salmo salar]_x0001_gi|223673109|gb|ACN12736.1| S-adenosylmethionine synthetase isoform typ...	686579	687669	676482	604168	720540	815160	734309	668715	704461	685013	742090	710702	780896	687200	778190		663725	734681	710522	739247		1.10691	0.0956299	1.07051	0.27644	1.11379	0.0760827
gi|642067151	sarcalumenin isoform X2- unnamed protein product [Oncorhynchus mykiss]	5.18039e+06	4.86562e+06	5.07854e+06	5.20775e+06	6.21144e+06	4.32583e+06	5.68786e+06	6.03551e+06	5.14323e+06	5.05326e+06	4.79858e+06	4.78253e+06	5.58129e+06	6.17598e+06	6.02514e+06		5.08308e+06	5.56516e+06	4.99836e+06	5.64123e+06		1.09484	0.301868	0.983333	0.839771	1.10981	0.2088
gi|642060522	sarcalumenin-like isoform X1- unnamed protein product partial [Oncorhynchus mykiss]	3.51961e+06	3.38549e+06	3.52927e+06	3.48242e+06	3.39649e+06	3.83995e+06	2.62503e+06	3.85542e+06	3.86796e+06	3.83243e+06	3.48789e+06	3.61024e+06	3.34978e+06	4.89761e+06	3.02287e+06		3.4792e+06	3.42922e+06	3.72943e+06	3.72012e+06		0.985636	0.79033	1.07192	0.518562	1.06925	0.608198
gi|642115210	sarcolemmal membrane-associated -like isoform X1- unnamed protein product [Oncorhynchus mykiss]	5.55413e+06	6.0371e+06	6.20561e+06	5.0992e+06	6.51945e+06	5.74607e+06	6.7232e+06	5.67832e+06	5.29188e+06	5.86611e+06	5.24561e+06	5.58913e+06	6.93743e+06	5.41103e+06	5.68239e+06		5.72401e+06	6.16676e+06	5.46786e+06	5.90499e+06		1.07735	0.289346	0.955251	0.556489	1.03162	0.674284
gi|642124494	serine threonine- phosphatase 2A 65 kDa regulatory subunit A beta isoform- unnamed protein product [Oncorhynchus mykiss]	3.75397e+06	3.30447e+06	3.15673e+06	3.24845e+06	3.36113e+06	3.26443e+06	2.62982e+06	3.5618e+06	3.14788e+06	3.2255e+06	3.18276e+06	3.81597e+06	2.80052e+06	3.45701e+06	3.54758e+06		3.3659e+06	3.20429e+06	3.18538e+06	3.40527e+06		0.951986	0.488732	0.946368	0.524066	1.0117	0.922153
gi|642118667	serpin H1-like- unnamed protein product [Oncorhynchus mykiss]	1.92044e+06	2.39937e+06	2.03541e+06	1.90605e+06	1.94387e+06	1.89338e+06	2.23433e+06	1.99907e+06	1.84401e+06	1.94282e+06	1.98201e+06	2.02261e+06	2.3263e+06	1.89186e+06	2.07989e+06		2.06532e+06	2.01766e+06	1.92295e+06	2.08016e+06		0.976926	0.747916	0.931067	0.344366	1.00719	0.892931
gi|642092514	sideroflexin-1-like- unnamed protein product [Oncorhynchus mykiss]	1.07253e+07	1.04056e+07	1.09175e+07	1.09586e+07	1.04839e+07	1.055e+07	9.24119e+06	1.00958e+07	1.0261e+07	1.12839e+07	1.10626e+07	1.08157e+07	1.06931e+07	1.06165e+07	9.17801e+06		1.07518e+07	1.00927e+07	1.08692e+07	1.03258e+07		0.938701	0.244522	1.01092	0.861055	0.960385	0.43793
gi|562745664	slow skeletal muscle myosin heavy chain isoform 1 [Siniperca chuatsi]	876987	711519	753403	871083	706078	611689	531240	704983	680488	912230	832671	748702	787932	753200	561139		803248	638498	808463	712743		0.794895	0.0217599	1.00649	0.974292	0.887327	0.192645
gi|820145426	slow skeletal ventricular myosin alkali light chain 3 [Scleropages formosus]	1.7136e+07	1.36933e+07	1.23513e+07	2.02608e+07	2.06976e+07	1.49314e+07	1.63184e+07	1.63541e+07	1.60253e+07	1.92025e+07	1.43883e+07	1.79085e+07	2.12871e+07	1.51345e+07	1.42662e+07		1.58604e+07	1.70754e+07	1.65387e+07	1.71491e+07		1.07661	0.464789	1.04277	0.668623	1.08125	0.467397
gi|50345022	small muscular protein [Danio rerio]_x0001_gi|528519952|ref|XP_005162823.1| PREDICTED: small muscular protein isoform X1 [Danio rerio]_x0001_gi|528519954|ref|XP_005162824.1| PREDICTED: small muscular protein isoform X1 [Danio rerio]_x0001_g...	4.14372e+06	4.25691e+06	4.07921e+06	3.88089e+06	4.34739e+06	3.28759e+06	5.747e+06	4.05715e+06	4.02855e+06	4.61077e+06	3.46118e+06	3.82577e+06	4.49307e+06	3.65741e+06	4.70926e+06		4.09018e+06	4.35978e+06	4.0335e+06	4.17138e+06		1.06591	0.660113	0.986141	0.851829	1.01985	0.884014
gi|642093642	smoothelin 2 isoform X1- unnamed protein product [Oncorhynchus mykiss]	1.91769e+06	1.8515e+06	1.92252e+06	1.78267e+06	2.00139e+06	1.87852e+06	1.54375e+06	1.89411e+06	1.75272e+06	1.83813e+06	2.01587e+06	1.95278e+06	1.91684e+06	1.86331e+06	2.09972e+06		1.8686e+06	1.82944e+06	1.86891e+06	1.95816e+06		0.979046	0.678962	1.00017	0.9872	1.04793	0.453377
gi|642126085	sorbin and SH3 domain-containing 1 isoform X2- unnamed protein product [Oncorhynchus mykiss]	2.28233e+06	2.22657e+06	2.23093e+06	2.29977e+06	2.38325e+06	2.38907e+06	2.20032e+06	2.00819e+06	2.1121e+06	1.73956e+06	2.12548e+06	2.26497e+06	2.24606e+06	2.16437e+06	2.48893e+06		2.2599e+06	2.24521e+06	1.99238e+06	2.29108e+06		0.993499	0.882669	0.881625	0.0602462	1.0138	0.836746
gi|642093699	sorbin and SH3 domain-containing 2-like- unnamed protein product [Oncorhynchus mykiss]	1.8929e+06	1.72221e+06	1.80844e+06	2.03528e+06	1.68577e+06	1.18499e+06	1.96207e+06	1.40803e+06	1.82155e+06	2.12141e+06	1.17249e+06	1.75909e+06	1.56441e+06	1.6425e+06	1.47492e+06		1.86471e+06	1.56021e+06	1.70515e+06	1.61023e+06		0.836707	0.113534	0.914432	0.361552	0.86353	0.223147
gi|642121891	sorbin and SH3 domain-containing 2-like- unnamed protein product [Oncorhynchus mykiss]	295927	308251	322154	342976	358158	367360	573411	326745	372745	338593	426616	366061	419013	297903	458555		317327	406418	379318	385383		1.28076	0.0625027	1.19535	0.164865	1.21447	0.120675
gi|642121892	sorbin and SH3 domain-containing 2-like- unnamed protein product [Oncorhynchus mykiss]	196935	218950	243494	245100	183513	294354	351635	206063	205143	198126	205436	269386	239785	196686	190617		226120	258891	202902	224119		1.14493	0.39261	0.897319	0.429201	0.99115	0.900339
gi|808858505	Sorting nexin-6 [Larimichthys crocea]	485907	509307	515233	474093	495102	581991	558514	541523	531023	484143	576170	561901	557748	549729	561983		496135	544282	530445	557840		1.09704	0.102841	1.06915	0.271878	1.12437	0.0407131
gi|642095390	spectrin alpha non-erythrocytic 1 isoform X4- unnamed protein product [Oncorhynchus mykiss]	3.1308e+06	3.1661e+06	3.17315e+06	3.5677e+06	4.07392e+06	3.16593e+06	3.46918e+06	4.16283e+06	3.41995e+06	3.80299e+06	3.62685e+06	3.01368e+06	4.10039e+06	3.2105e+06	3.35328e+06		3.25944e+06	3.71796e+06	3.6166e+06	3.41946e+06		1.14068	0.110225	1.10958	0.214764	1.0491	0.577603
gi|642096688	spectrin alpha non-erythrocytic 1 isoform X4- unnamed protein product [Oncorhynchus mykiss]	1.08785e+06	1.19282e+06	1.06193e+06	1.17166e+06	1.01455e+06	1.03983e+06	1.39645e+06	1.21718e+06	1.19097e+06	958401	1.14551e+06	990662	1.00368e+06	1.34778e+06	1.41425e+06		1.12857e+06	1.167e+06	1.0983e+06	1.18909e+06		1.03406	0.778883	0.973179	0.763452	1.05363	0.668513
gi|642033551	spectrin beta erythrocytic-like- unnamed protein product [Oncorhynchus mykiss]	1.01927e+06	946014	946050	962178	903090	860192	754374	988463	904569	881384	1.04227e+06	1.00067e+06	791095	939665	1.14233e+06		968378	876530	942742	968441		0.905153	0.191814	0.973526	0.728104	1.00007	0.916642
gi|642112088	spectrin beta non-erythrocytic 1 isoform X1- unnamed protein product [Oncorhynchus mykiss]	2.25952e+06	2.25409e+06	2.58096e+06	2.60578e+06	2.60866e+06	2.50281e+06	2.15778e+06	2.40087e+06	2.04068e+06	2.08916e+06	2.19144e+06	1.96012e+06	2.33674e+06	2.1067e+06	2.31473e+06		2.42509e+06	2.41753e+06	2.10709e+06	2.17957e+06		0.996884	0.959283	0.868874	0.0515532	0.898761	0.0985681
gi|224613410	Staphylococcal nuclease domain-containing protein 1 [Salmo salar]	1.57584e+06	1.56206e+06	1.47665e+06	1.54798e+06	1.64023e+06	1.8416e+06	1.60033e+06	1.48912e+06	1.40982e+06	1.4903e+06	1.50178e+06	1.54414e+06	1.52009e+06	1.54118e+06	1.63004e+06		1.54063e+06	1.64282e+06	1.4673e+06	1.55886e+06		1.06633	0.252315	0.952403	0.395933	1.01183	0.823987
gi|642048428	succinate dehydrogenase [ubiquinone] flavo mitochondrial- unnamed protein product [Oncorhynchus mykiss]	812816	795819	716151	745954	824693	910908	710840	717393	594499	628676	665203	662407	680692	682945	640000		767685	790958	629459	666511		1.03032	0.676262	0.819945	0.00814039	0.868209	0.03442
gi|213510888	succinate dehydrogenase [ubiquinone] flavoprotein subunit mitochondrial [Salmo salar]_x0001_gi|197631897|gb|ACH70672.1| succinate dehydrogenase complex subunit A flavoprotein [Salmo salar]	256263	281902	285221	297931	258607	407932	408075	310332	347630	275970	366626	422505	321180	359372	327327		280329	346236	330076	357596		1.23511	0.068408	1.17746	0.161975	1.27563	0.0289412
gi|225704794	Succinate dehydrogenase iron-sulfur protein mitochondrial precursor [Oncorhynchus mykiss]	5.60271e+06	5.77077e+06	5.56567e+06	6.1722e+06	5.41853e+06	4.86061e+06	6.71948e+06	5.58328e+06	6.26893e+06	5.80426e+06	6.585e+06	6.23689e+06	6.30973e+06	5.49628e+06	6.10165e+06		5.77784e+06	5.64547e+06	6.2194e+06	6.03614e+06		0.977092	0.661421	1.07642	0.316893	1.04471	0.519895
gi|642133023	succinate--hydroxymethylglutarate -transferase isoform X2- unnamed protein product [Oncorhynchus mykiss]	3.31786e+06	3.6394e+06	3.5016e+06	3.68319e+06	3.13835e+06	3.35194e+06	4.17231e+06	2.76073e+06	3.31753e+06	3.55171e+06	3.57184e+06	3.08829e+06	3.13224e+06	3.83553e+06	3.15806e+06		3.53551e+06	3.35583e+06	3.48036e+06	3.30353e+06		0.949178	0.426314	0.9844	0.854576	0.934385	0.36849
gi|238231573	succinate-CoA ligase GDP-forming alpha subunit [Oncorhynchus mykiss]_x0001_gi|929081241|ref|XP_014051070.1| PREDICTED: succinyl-CoA ligase subunit alpha mitochondrial [Salmo salar]_x0001_gi|223049433|gb|ACM80356.1| succinate-CoA lig...	1.82939e+06	1.81886e+06	1.87192e+06	1.74086e+06	1.75687e+06	1.94866e+06	1.90018e+06	1.43074e+06	1.42915e+06	1.64132e+06	1.51585e+06	1.92526e+06	1.70344e+06	1.64312e+06	1.75108e+06		1.81526e+06	1.75911e+06	1.52877e+06	1.75572e+06		0.969069	0.573931	0.842179	0.028733	0.967202	0.608502
gi|642105447	succinate-semialdehyde mitochondrial isoform X2- unnamed protein product [Oncorhynchus mykiss]	1.70152e+06	1.49872e+06	1.73381e+06	1.66807e+06	1.63441e+06	2.33185e+06	1.80016e+06	1.46343e+06	1.50286e+06	1.49734e+06	1.68082e+06	1.84589e+06	1.77148e+06	1.37338e+06	1.49334e+06		1.65053e+06	1.80746e+06	1.56034e+06	1.62103e+06		1.09508	0.40369	0.945358	0.571584	0.982125	0.794887
gi|642107218	succinyl- :3-ketoacid coenzyme A transferase mitochondrial- unnamed protein product [Oncorhynchus mykiss]	544617	578552	546156	775035	482744	590316	612392	541422	619083	583130	656960	814953	517789	651111	618649		611090	556718	619724	650626		0.911025	0.379588	1.01413	0.818773	1.0647	0.533891
gi|642120159	succinyl- ligase [ADP GDP-forming] subunit mitochondrial- unnamed protein product [Oncorhynchus mykiss]	1.96256e+06	1.94659e+06	1.38703e+06	1.32888e+06	1.28869e+06	1.48171e+06	1.5832e+06	1.20517e+06	1.38866e+06	1.34074e+06	1.49873e+06	1.48643e+06	1.36113e+06	1.50608e+06	1.25815e+06		1.65626e+06	1.38969e+06	1.40938e+06	1.40295e+06		0.839053	0.0912861	0.850938	0.159929	0.847056	0.116773
gi|642098181	succinyl- ligase [ADP-forming] subunit mitochondrial- unnamed protein product [Oncorhynchus mykiss]	3.08779e+06	2.68073e+06	2.83984e+06	3.44556e+06	2.59433e+06	2.75008e+06	2.40218e+06	2.8148e+06	3.46129e+06	3.3647e+06	3.02555e+06	3.18495e+06	3.00305e+06	3.2055e+06	2.33966e+06		3.01348e+06	2.64035e+06	3.28385e+06	2.93329e+06		0.876179	0.107671	1.08972	0.295311	0.973389	0.69452
gi|642045063	superoxide dismutase- unnamed protein product [Oncorhynchus mykiss]	4.04118e+06	4.09618e+06	3.91625e+06	4.05873e+06	4.67943e+06	3.96905e+06	4.80332e+06	4.70602e+06	3.78783e+06	3.93679e+06	4.26272e+06	4.18133e+06	4.37477e+06	4.36801e+06	5.27491e+06		4.02809e+06	4.53946e+06	3.99578e+06	4.54976e+06		1.12695	0.0746744	0.99198	0.891853	1.12951	0.0725169
gi|642055789	Superoxide dismutase- unnamed protein product [Oncorhynchus mykiss]	837636	927815	852345	848371	929529	1.03383e+06	1.3932e+06	843859	840587	686434	937932	1.11212e+06	994784	871321	1.00172e+06		866542	1.0501e+06	821651	994988		1.21183	0.0851167	0.948195	0.563161	1.14823	0.173816
gi|642107611	Superoxide mitochondrial precursor- unnamed protein product [Oncorhynchus mykiss]	1.60313e+07	1.69824e+07	1.53279e+07	1.8329e+07	1.4319e+07	1.20411e+07	1.74418e+07	1.41025e+07	1.89018e+07	1.65999e+07	1.57884e+07	1.5874e+07	1.6127e+07	1.58272e+07	1.6695e+07		1.66676e+07	1.44761e+07	1.70967e+07	1.61308e+07		0.868514	0.0558951	1.02574	0.752355	0.967791	0.672804
gi|642082326	synaptopodin 2- unnamed protein product [Oncorhynchus mykiss]	5.49956e+06	6.49652e+06	4.93759e+06	5.65023e+06	4.97289e+06	4.79796e+06	5.39138e+06	5.77112e+06	3.74895e+06	5.56912e+06	5.10935e+06	7.32195e+06	5.51953e+06	4.76705e+06	6.07319e+06		5.64597e+06	5.23334e+06	4.80914e+06	5.92043e+06		0.926915	0.460511	0.851783	0.12696	1.04861	0.686226
gi|642114193	T-cell ecto-ADP-ribosyltransferase 1- unnamed protein product [Oncorhynchus mykiss]	917233	887673	983344	885886	1.03121e+06	1.12488e+06	976452	1.01931e+06	935857	870529	1.08028e+06	892951	985335	1.02407e+06	1.05647e+06		918534	1.03797e+06	962222	989707		1.13002	0.0579928	1.04756	0.510491	1.07749	0.234856
gi|642129061	T-complex 1 subunit zeta- unnamed protein product [Oncorhynchus mykiss]	1.24322e+06	1.31469e+06	1.291e+06	1.21378e+06	1.18346e+06	1.10682e+06	1.09277e+06	1.21304e+06	1.34654e+06	1.29888e+06	1.28829e+06	1.2877e+06	1.34353e+06	1.13914e+06	1.44192e+06		1.26567e+06	1.14902e+06	1.31123e+06	1.30307e+06		0.907833	0.0974621	1.036	0.557658	1.02955	0.64378
gi|213511170	T-complex protein 1 subunit beta [Salmo salar]_x0001_gi|209154654|gb|ACI33559.1| T-complex protein 1 subunit beta [Salmo salar]	3.14731e+06	3.01748e+06	3.25269e+06	3.2406e+06	3.23782e+06	2.87063e+06	2.4788e+06	3.59179e+06	3.2518e+06	3.30466e+06	3.27408e+06	3.17493e+06	3.60153e+06	3.16902e+06	4.50901e+06		3.16452e+06	3.04476e+06	3.27685e+06	3.61362e+06		0.962155	0.575256	1.0355	0.699539	1.14192	0.160654
gi|291190789	T-complex protein 1 subunit epsilon [Salmo salar]_x0001_gi|223649150|gb|ACN11333.1| T-complex protein 1 subunit epsilon [Salmo salar]	444537	480952	457940	556937	397803	435086	462606	492258	471072	554361	501894	587462	337592	534650	519766		485091	446938	509109	494867		0.921349	0.423173	1.04951	0.646024	1.02015	0.978813
gi|185132246	T-complex protein 1 subunit theta [Oncorhynchus mykiss]_x0001_gi|213511620|ref|NP_001133979.1| T-complex protein 1 subunit theta [Salmo salar]_x0001_gi|60223025|dbj|BAD90028.1| chaperonin containing TCP1 subunit 8 [Oncorhynchus mykis...	5.81879e+06	6.27833e+06	5.75146e+06	6.15836e+06	6.10209e+06	8.23901e+06	5.94464e+06	6.56336e+06	6.34343e+06	5.63337e+06	6.63383e+06	7.17921e+06	6.05734e+06	6.60758e+06	6.43139e+06		6.00173e+06	6.71227e+06	6.20354e+06	6.56888e+06		1.11839	0.158076	1.03363	0.68415	1.0945	0.222638
gi|642059822	thioredoxin 1 isoform X1- unnamed protein product partial [Oncorhynchus mykiss]	1.01692e+06	1.06766e+06	1.04179e+06	1.00853e+06	1.02548e+06	1.28025e+06	1.18838e+06	1.04439e+06	903206	942409	1.05246e+06	1.24883e+06	984002	1.00512e+06	1.04749e+06		1.03372e+06	1.13463e+06	966023	1.07136e+06		1.09761	0.196526	0.934508	0.344387	1.03641	0.64037
gi|209732680	Thioredoxin-dependent peroxide reductase mitochondrial precursor [Salmo salar]_x0001_gi|303657551|gb|ADM15885.1| Thioredoxin-dependent peroxide reductase mitochondrial precursor [Salmo salar]	2.22408e+06	2.06145e+06	2.1255e+06	2.51678e+06	1.89355e+06	2.08995e+06	1.92217e+06	1.82927e+06	2.28856e+06	1.826e+06	1.81551e+06	1.85189e+06	1.83668e+06	1.85992e+06	1.80907e+06		2.23195e+06	1.93374e+06	1.97669e+06	1.83939e+06		0.866387	0.037233	0.885633	0.0830353	0.824116	0.00761943
gi|642124744	titin-like isoform X10- unnamed protein product [Oncorhynchus mykiss]	4.84588e+06	7.5314e+06	4.59862e+06	4.39062e+06	4.75566e+06	4.12927e+06	4.60709e+06	4.43287e+06	3.91662e+06	4.07848e+06	3.79397e+06	3.91277e+06	4.54607e+06	4.04151e+06	4.12187e+06		5.34163e+06	4.48123e+06	3.92969e+06	4.15555e+06		0.838924	0.119038	0.735673	0.0121489	0.777956	0.0254818
gi|642124743	titin-like isoform X12- unnamed protein product [Oncorhynchus mykiss]	2.66024e+06	2.46184e+06	2.89088e+06	2.77121e+06	2.70998e+06	2.82179e+06	2.30897e+06	3.06685e+06	2.68159e+06	2.76165e+06	2.49566e+06	2.62517e+06	2.63173e+06	2.7076e+06	2.60726e+06		2.69604e+06	2.72689e+06	2.6463e+06	2.64294e+06		1.01144	0.898424	0.98155	0.790396	0.980304	0.768218
gi|642119597	titin-like isoform X14- unnamed protein product [Oncorhynchus mykiss]	7.96741e+06	6.85017e+06	7.81893e+06	6.23541e+06	7.54895e+06	6.44849e+06	6.4863e+06	7.76442e+06	7.30346e+06	8.31622e+06	7.49149e+06	7.33154e+06	7.94201e+06	9.05828e+06	7.62662e+06		7.21798e+06	7.06204e+06	7.70372e+06	7.98961e+06		0.978396	0.776355	1.0673	0.3844	1.1069	0.164713
gi|642119602	titin-like isoform X14- unnamed protein product [Oncorhynchus mykiss]	2.03102e+07	1.90884e+07	1.9414e+07	2.27292e+07	1.93834e+07	2.251e+07	2.04415e+07	1.93539e+07	1.80048e+07	1.97038e+07	1.92916e+07	1.74189e+07	1.81217e+07	2.21668e+07	1.68251e+07		2.03854e+07	2.04222e+07	1.90001e+07	1.86331e+07		1.0018	0.973326	0.932042	0.350685	0.91404	0.177571
gi|642119588	titin-like isoform X20- unnamed protein product [Oncorhynchus mykiss]	1.07543e+06	1.04176e+06	1.05791e+06	959191	884549	934166	857877	1.15953e+06	900567	1.15998e+06	1.15122e+06	1.0542e+06	1.03778e+06	1.30017e+06	861383		1.03357e+06	959030	1.07059e+06	1.06338e+06		0.927878	0.37197	1.03581	0.76146	1.02884	0.83469
gi|642119601	titin-like isoform X20- unnamed protein product [Oncorhynchus mykiss]	4.43205e+06	4.2393e+06	4.98725e+06	5.14503e+06	5.15955e+06	4.86536e+06	3.79997e+06	5.25191e+06	4.13735e+06	5.04314e+06	4.60592e+06	4.37741e+06	4.44726e+06	4.42008e+06	4.22177e+06		4.70091e+06	4.7692e+06	4.59547e+06	4.36663e+06		1.01453	0.897303	0.977571	0.777427	0.928891	0.348392
gi|642124742	titin-like isoform X20- unnamed protein product [Oncorhynchus mykiss]	9.71585e+06	9.01076e+06	1.01018e+07	8.28267e+06	9.36634e+06	8.51956e+06	9.94588e+06	1.04683e+07	8.51455e+06	9.95566e+06	8.59645e+06	8.75118e+06	9.37862e+06	8.27699e+06	8.09952e+06		9.27777e+06	9.57503e+06	9.02222e+06	8.62658e+06		1.03204	0.629231	0.972456	0.694022	0.929811	0.280104
gi|642124745	titin-like isoform X21- unnamed protein product [Oncorhynchus mykiss]	2.70119e+06	2.70422e+06	2.90332e+06	2.70481e+06	2.79069e+06	3.01213e+06	2.32939e+06	3.05531e+06	2.46787e+06	2.81335e+06	2.50381e+06	3.06818e+06	2.68542e+06	2.60229e+06	2.54232e+06		2.75339e+06	2.79688e+06	2.59501e+06	2.72455e+06		1.0158	0.875002	0.942479	0.406895	0.989528	0.848644
gi|642119596	titin-like isoform X22- unnamed protein product [Oncorhynchus mykiss]	458725	467804	441482	418045	447398	479447	559612	503737	444881	490575	470560	441410	497391	487352	428634		446514	497549	468672	463697		1.1143	0.0908164	1.04962	0.455182	1.03848	0.54099
gi|642119600	titin-like isoform X4- unnamed protein product [Oncorhynchus mykiss]	8.74551e+06	7.47066e+06	9.59816e+06	8.50285e+06	9.37877e+06	8.4347e+06	9.67738e+06	8.37415e+06	1.0581e+07	7.87121e+06	8.48711e+06	8.37475e+06	9.9034e+06	9.44266e+06	1.57968e+07		8.57929e+06	8.96625e+06	8.97978e+06	1.08794e+07		1.0451	0.682694	1.04668	0.73249	1.2681	0.0757249
gi|642047764	toll-interacting -like- unnamed protein product [Oncorhynchus mykiss]	198086	172851	163073	186661	185148	243099	236296	221359	170070	180108	168043	136508	189904	134162	163038		180168	221476	172740	155903		1.22927	0.0228457	0.958774	0.653944	0.865321	0.0780665
gi|185135614	toxin-1 precursor [Oncorhynchus mykiss]_x0001_gi|20385167|gb|AAM21198.1|AF363273_1 toxin-1 [Oncorhynchus mykiss]	1.16481e+06	1.17024e+06	989670	1.34253e+06	1.30511e+06	961017	1.05551e+06	1.07966e+06	1.04041e+06	901580	956225	958511	912298	814682	1.18196e+06		1.16681e+06	1.10033e+06	966072	966862		0.943019	0.502742	0.827958	0.0653355	0.828635	0.0416743
gi|642071005	Transcription elongation factor B polypeptide 2- unnamed protein product [Oncorhynchus mykiss]	3.51748e+06	3.59675e+06	3.95129e+06	3.75292e+06	4.03564e+06	4.25368e+06	4.10373e+06	4.25763e+06	4.11754e+06	3.67527e+06	3.71384e+06	3.58033e+06	4.36004e+06	3.73819e+06	3.87095e+06		3.70461e+06	4.16267e+06	3.83555e+06	3.88738e+06		1.12365	0.0467443	1.03535	0.566037	1.04933	0.405628
gi|221220372	Transcription factor BTF3 [Salmo salar]	1.20246e+06	1.25857e+06	1.38913e+06	1.45844e+06	1.12365e+06	1.14984e+06	1.2e+06	1.44887e+06	1.20867e+06	1.53141e+06	1.606e+06	2.73553e+06	1.34182e+06	1.61723e+06	1.64467e+06		1.32715e+06	1.23059e+06	1.44869e+06	1.83481e+06		0.927242	0.523542	1.09158	0.528194	1.38252	0.0276259
gi|218931236	transferrin precursor [Oncorhynchus mykiss]_x0001_gi|5837759|dbj|BAA84103.1| transferrin [Oncorhynchus mykiss]	7.87139e+06	9.18069e+06	9.73478e+06	8.58648e+06	1.1173e+07	8.85903e+06	1.09339e+07	9.40416e+06	1.02472e+07	8.32336e+06	9.25364e+06	9.76053e+06	1.09765e+07	8.72071e+06	1.05523e+07		8.84334e+06	1.00925e+07	9.27474e+06	1.00025e+07		1.14126	0.0958808	1.04878	0.561648	1.13108	0.116019
gi|642098861	transgelin-2-like isoform X1- unnamed protein product [Oncorhynchus mykiss]	659904	769149	751255	680221	786803	827640	1.01881e+06	838980	748729	661125	790911	763574	830213	728845	946100		715132	868057	733588	817183		1.21384	0.0184787	1.02581	0.756059	1.1427	0.0915625
gi|213511891	transglutaminase 2 [Salmo salar]_x0001_gi|209153019|gb|ACI33140.1| Protein-glutamine gamma-glutamyltransferase 2 [Salmo salar]	3.48792e+06	3.61797e+06	3.38153e+06	3.83472e+06	3.94343e+06	3.75337e+06	3.3142e+06	3.40244e+06	3.69706e+06	3.66673e+06	3.51815e+06	3.66721e+06	3.52872e+06	3.75067e+06	4.06149e+06		3.58053e+06	3.60336e+06	3.62731e+06	3.75202e+06		1.00637	0.92919	1.01306	0.817865	1.04789	0.407892
gi|642067761	trifunctional enzyme subunit mitochondrial- unnamed protein product [Oncorhynchus mykiss]	5.56324e+06	5.58184e+06	5.13554e+06	5.16803e+06	5.45452e+06	5.55764e+06	5.50578e+06	5.53101e+06	4.9584e+06	5.67338e+06	5.43019e+06	5.10596e+06	5.24065e+06	5.32084e+06	4.38285e+06		5.36216e+06	5.51224e+06	5.35399e+06	5.01258e+06		1.02799	0.609599	0.998476	0.969096	0.934804	0.219853
gi|642081925	trifunctional enzyme subunit mitochondrial- unnamed protein product [Oncorhynchus mykiss]	1.10323e+07	1.07195e+07	1.07709e+07	8.91709e+06	1.018e+07	1.06239e+07	8.61664e+06	9.88366e+06	1.01096e+07	1.02797e+07	9.26741e+06	9.24002e+06	1.06911e+07	9.88239e+06	9.21903e+06		1.03599e+07	9.82603e+06	9.88557e+06	9.75815e+06		0.948464	0.424374	0.954211	0.529465	0.941911	0.376243
gi|642128174	trifunctional enzyme subunit mitochondrial-like- unnamed protein product [Oncorhynchus mykiss]	6.7919e+06	6.74168e+06	6.6944e+06	6.71454e+06	6.11191e+06	5.94682e+06	5.99858e+06	6.16038e+06	6.71917e+06	5.71167e+06	6.39536e+06	6.23554e+06	6.0315e+06	8.22552e+06	6.78097e+06		6.73563e+06	6.05442e+06	6.2754e+06	6.81838e+06		0.898865	0.112478	0.931673	0.302621	1.01229	0.941148
gi|642080436	Triosephosphate isomerase- unnamed protein product [Oncorhynchus mykiss]	1.18186e+06	1.15427e+06	1.19036e+06	1.37108e+06	1.3978e+06	1.55392e+06	2.2202e+06	1.70926e+06	1.41342e+06	1.23065e+06	1.6068e+06	1.47238e+06	1.67053e+06	1.4082e+06	2.18427e+06		1.22439e+06	1.72029e+06	1.41696e+06	1.68384e+06		1.40502	0.00666884	1.15727	0.225908	1.37525	0.0101834
gi|642093988	Triosephosphate isomerase- unnamed protein product [Oncorhynchus mykiss]	5.59999e+06	5.72511e+06	5.70173e+06	3.90833e+06	4.96512e+06	3.87073e+06	7.45736e+06	5.68248e+06	4.64164e+06	5.94043e+06	5.2491e+06	4.0225e+06	6.49372e+06	5.72335e+06	6.35105e+06		5.23379e+06	5.49392e+06	5.27705e+06	5.64766e+06		1.0497	0.810195	1.00827	0.916501	1.07908	0.60323
gi|642130883	tropomodulin-1-like isoform X1- unnamed protein product [Oncorhynchus mykiss]	552149	646002	458315	504337	437404	565456	408699	435073	568562	431035	499526	449490	423165	468642	419608		540201	461658	499708	440226		0.854604	0.0837795	0.925041	0.419314	0.81493	0.0340526
gi|185134996	troponin C [Oncorhynchus mykiss]_x0001_gi|929228253|ref|XP_013990584.1| PREDICTED: troponin C slow skeletal and cardiac muscles-like [Salmo salar]_x0001_gi|30721849|gb|AAP33791.1| troponin C [Oncorhynchus mykiss]_x0001_gi|642090348|emb|CD...	6.65007e+06	5.81611e+06	6.45939e+06	6.60199e+06	6.96088e+06	5.56219e+06	6.72827e+06	7.55693e+06	7.21914e+06	7.61133e+06	7.04795e+06	7.38985e+06	7.65471e+06	7.34933e+06	7.09389e+06		6.38189e+06	6.70207e+06	7.29281e+06	7.37195e+06		1.05017	0.487695	1.14274	0.0634053	1.15514	0.0333018
gi|642097152	troponin slow skeletal and cardiac muscles- unnamed protein product [Oncorhynchus mykiss]	3.39638e+06	3.31139e+06	2.87109e+06	3.40053e+06	3.20994e+06	2.99645e+06	3.16415e+06	3.03722e+06	2.87848e+06	3.10584e+06	2.5987e+06	3.1057e+06	2.88999e+06	2.70322e+06	2.45097e+06		3.24485e+06	3.10194e+06	2.86101e+06	2.78747e+06		0.955958	0.501316	0.881708	0.0807326	0.859045	0.0264369
gi|213512708	tubulin alpha-4A chain [Salmo salar]_x0001_gi|929262922|ref|XP_014007938.1| PREDICTED: tubulin alpha chain-like [Salmo salar]_x0001_gi|197632197|gb|ACH70822.1| tubulin alpha 8 like 2 [Salmo salar]_x0001_gi|223648276|gb|ACN10896.1| Tubulin...	2.67156e+06	2.72118e+06	2.56832e+06	2.58999e+06	2.70111e+06	2.96397e+06	2.54044e+06	2.95255e+06	2.64195e+06	2.87704e+06	2.75172e+06	2.84143e+06	2.89499e+06	2.79572e+06	2.93644e+06		2.63776e+06	2.78952e+06	2.75691e+06	2.86715e+06		1.05753	0.290815	1.04517	0.424687	1.08696	0.111695
gi|642105999	type I cytoskeletal 18- unnamed protein product [Oncorhynchus mykiss]	712471	581202	549868	638604	541448	689117	1.03988e+06	731089	741765	619208	745110	667719	619316	677413	757505		620537	750383	702028	680488		1.20925	0.136249	1.13132	0.29436	1.09661	0.387683
gi|642016271	type I cytoskeletal 18-like- unnamed protein product partial [Oncorhynchus mykiss]	2.67149e+06	2.66878e+06	2.30081e+06	2.95639e+06	2.19075e+06	2.44636e+06	3.32238e+06	2.75039e+06	2.76367e+06	3.19896e+06	2.46838e+06	2.19457e+06	2.00123e+06	2.48163e+06	2.34128e+06		2.64937e+06	2.67747e+06	2.81034e+06	2.25468e+06		1.01061	0.97808	1.06076	0.553651	0.851026	0.0860555
gi|642103340	type II cytoskeletal 8- unnamed protein product [Oncorhynchus mykiss]	1.31817e+06	1.29041e+06	1.39997e+06	1.3875e+06	1.4839e+06	1.28371e+06	1.25403e+06	1.10483e+06	1.25223e+06	1.38432e+06	1.10431e+06	1.35004e+06	1.64394e+06	950633	1.39614e+06		1.34901e+06	1.28162e+06	1.24695e+06	1.33519e+06		0.950041	0.566238	0.924345	0.438365	0.989752	0.768472
gi|225703406	Ubiquinol-cytochrome c reductase iron-sulfur subunit mitochondrial precursor [Oncorhynchus mykiss]	1.41668e+06	956958	1.07976e+06	1.24847e+06	991465	876238	1.25268e+06	869679	985159	1.12296e+06	897386	942430	1.10187e+06	889347	1.30141e+06		1.17546e+06	997515	1.00183e+06	1.05876e+06		0.848614	0.135557	0.852288	0.194163	0.900719	0.331407
gi|642121535	ubiquinone biosynthesis COQ4 mitochondrial isoform X2- unnamed protein product [Oncorhynchus mykiss]	2.54047e+06	2.20913e+06	2.12616e+06	2.20079e+06	2.06546e+06	2.28964e+06	1.81855e+06	1.85599e+06	2.48045e+06	2.02888e+06	2.00443e+06	2.12941e+06	1.92951e+06	2.20339e+06	2.26723e+06		2.26914e+06	2.00741e+06	2.17125e+06	2.13238e+06		0.884657	0.090902	0.956862	0.54128	0.939733	0.385976
gi|213511034	Ubiquinone biosynthesis protein COQ7 homolog [Salmo salar]_x0001_gi|929068658|ref|XP_014034360.1| PREDICTED: ubiquinone biosynthesis protein COQ7 homolog isoform X1 [Salmo salar]_x0001_gi|209732764|gb|ACI67251.1| Ubiquinone biosynthe...	5.30139e+06	5.43557e+06	5.15679e+06	6.18424e+06	5.59264e+06	5.34854e+06	5.7412e+06	4.93227e+06	5.83059e+06	5.22872e+06	6.00017e+06	5.60503e+06	5.77349e+06	5.15361e+06	5.67447e+06		5.5195e+06	5.40366e+06	5.6865e+06	5.55165e+06		0.979014	0.728272	1.03026	0.630319	1.00583	0.900219
gi|642129889	ubiquitin carboxyl-terminal hydrolase 5 isoform X2- unnamed protein product [Oncorhynchus mykiss]	2.62385e+06	2.3803e+06	2.59142e+06	2.66776e+06	2.6587e+06	2.39448e+06	2.34076e+06	2.36455e+06	2.92907e+06	2.58456e+06	2.74789e+06	2.65928e+06	2.63924e+06	2.46105e+06	3.93964e+06		2.56583e+06	2.43962e+06	2.75384e+06	2.9248e+06		0.950811	0.549987	1.07327	0.445149	1.1399	0.190842
gi|642091254	ubiquitin carboxyl-terminal hydrolase isozyme L3- unnamed protein product [Oncorhynchus mykiss]	2.42991e+06	2.23155e+06	1.9596e+06	1.70292e+06	1.97938e+06	1.80314e+06	1.6916e+06	1.9063e+06	1.62648e+06	1.97702e+06	1.78734e+06	1.94512e+06	1.58484e+06	1.77565e+06	2.15397e+06		2.081e+06	1.8451e+06	1.79695e+06	1.8649e+06		0.886645	0.187125	0.863504	0.131417	0.896155	0.210434
gi|642092229	unnamed protein product- unnamed protein product [Oncorhynchus mykiss]	234070	215030	237957	211694	222905	286018	221020	250176	165038	172470	185275	204528	190155	185223	205116		224688	245030	174261	196255		1.09053	0.206302	0.775569	0.00177146	0.873458	0.0466897
gi|642112070	unnamed protein product- unnamed protein product [Oncorhynchus mykiss]	992588	991040	991314	910220	983164	1.16887e+06	1.14756e+06	1.02371e+06	917087	1.00976e+06	1.02756e+06	891381	839563	972938	857462		971290	1.08083e+06	984800	890336		1.11277	0.0831294	1.01391	0.831213	0.916653	0.140383
gi|642123870	unnamed protein product- unnamed protein product [Oncorhynchus mykiss]	1.4585e+06	1.77144e+06	1.90771e+06	1.5246e+06	2.3662e+06	1.8906e+06	1.66877e+06	2.73388e+06	1.54651e+06	1.67546e+06	1.98808e+06	1.87348e+06	2.02528e+06	1.53557e+06	1.972e+06		1.66556e+06	2.16486e+06	1.73668e+06	1.85158e+06		1.29978	0.0272282	1.0427	0.708165	1.11169	0.316171
gi|642084617	UPF0317 C14orf159 mitochondrial isoform X1- unnamed protein product [Oncorhynchus mykiss]	2.05049e+06	2.27038e+06	2.13017e+06	1.10194e+06	2.00246e+06	1.70328e+06	2.07169e+06	1.78028e+06	1.67209e+06	1.63014e+06	1.27036e+06	2.43079e+06	2.26316e+06	1.51196e+06	2.20492e+06		1.88824e+06	1.88943e+06	1.5242e+06	2.10271e+06		1.00063	0.803313	0.807205	0.238786	1.11358	0.36565
gi|642060065	UV excision repair RAD23 homolog A- unnamed protein product [Oncorhynchus mykiss]	173315	172040	155297	150362	163966	279015	256501	201765	214144	200845	221430	194097	225998	183024	189650		162754	225312	212140	198192		1.38437	0.00496603	1.30344	0.0184056	1.21774	0.0533957
gi|642127060	ventricular natriuretic peptide precursor- unnamed protein product [Oncorhynchus mykiss]	1.28006e+07	1.3023e+07	1.24903e+07	1.10821e+07	1.26902e+07	1.13833e+07	1.90986e+07	1.45872e+07	1.46915e+07	1.23533e+07	1.3232e+07	1.18916e+07	1.61762e+07	1.2661e+07	1.5196e+07		1.2349e+07	1.44398e+07	1.34256e+07	1.39812e+07		1.16931	0.174728	1.08718	0.443837	1.13217	0.245138
gi|642131557	very long-chain specific acyl- mitochondrial-like isoform X1- unnamed protein product [Oncorhynchus mykiss]	1.03241e+06	983168	989763	910537	643838	711431	1.14865e+06	802444	996584	1.02605e+06	842605	632685	697151	912596	672589		978969	826591	955081	728755		0.844349	0.0889585	0.975599	0.81505	0.744411	0.0116597
gi|642081620	vigilin isoform X1- unnamed protein product [Oncorhynchus mykiss]	800760	679314	843004	584031	779554	729504	694231	694901	646182	827625	594901	615721	712023	534582	726324		726777	724547	689569	647162		0.996932	0.948788	0.948804	0.606579	0.890455	0.237724
gi|642063142	vinculin b- unnamed protein product [Oncorhynchus mykiss]	5.33817e+06	5.63079e+06	5.73621e+06	6.22839e+06	6.67741e+06	5.79362e+06	6.67719e+06	6.93942e+06	6.65371e+06	6.45016e+06	6.06001e+06	5.42878e+06	6.87614e+06	5.87904e+06	5.81319e+06		5.73339e+06	6.52191e+06	6.38796e+06	5.99928e+06		1.13753	0.0545176	1.11417	0.121772	1.04638	0.494879
gi|642094809	vinculin isoform X2- unnamed protein product [Oncorhynchus mykiss]	2.15849e+06	2.21119e+06	2.15735e+06	1.95419e+06	2.27651e+06	2.34858e+06	2.03834e+06	2.43201e+06	2.22907e+06	2.06669e+06	1.95565e+06	2.23612e+06	2.09316e+06	1.99882e+06	2.25606e+06		2.1203e+06	2.27386e+06	2.0838e+06	2.14604e+06		1.07242	0.23662	0.982785	0.773543	1.01214	0.83365
gi|157423595	Voltage-dependent anion channel 3 [Danio rerio]	843797	800626	982663	980158	966253	768092	1.31131e+06	1.06222e+06	1.22723e+06	1.03007e+06	1.23454e+06	2.25667e+06	1.3642e+06	1.31038e+06	2.11929e+06		901811	1.02697e+06	1.16395e+06	1.76264e+06		1.13878	0.374558	1.29068	0.0803147	1.95455	0.0001197
gi|642123697	voltage-dependent anion-selective channel 2-like isoform X1- unnamed protein product [Oncorhynchus mykiss]	4.59703e+06	5.42294e+06	4.5248e+06	5.53727e+06	5.36804e+06	4.12027e+06	7.29842e+06	5.28873e+06	6.1731e+06	4.85551e+06	4.77893e+06	4.97203e+06	5.18961e+06	5.01878e+06	5.40488e+06		5.02051e+06	5.51887e+06	5.26918e+06	5.14632e+06		1.09926	0.43531	1.04953	0.671386	1.02506	0.774328
gi|642103940	voltage-dependent anion-selective channel 2-like isoform X2- unnamed protein product [Oncorhynchus mykiss]	1.75553e+06	1.93357e+06	1.86837e+06	2.00292e+06	1.95181e+06	1.85265e+06	2.18568e+06	1.90094e+06	2.12579e+06	1.84634e+06	2.00015e+06	1.78984e+06	2.22184e+06	1.95834e+06	2.07943e+06		1.8901e+06	1.97277e+06	1.99076e+06	2.01236e+06		1.04374	0.496685	1.05326	0.441731	1.06469	0.329307
gi|642099235	warm-temperature-acclimation-related 65-kDa- unnamed protein product [Oncorhynchus mykiss]	7.79548e+06	8.11164e+06	7.6902e+06	7.52684e+06	8.44171e+06	7.59984e+06	9.17817e+06	7.90073e+06	7.50261e+06	6.772e+06	7.84622e+06	8.18811e+06	7.27023e+06	7.55369e+06	9.18238e+06		7.78104e+06	8.28011e+06	7.37361e+06	8.0486e+06		1.06414	0.347553	0.947639	0.420767	1.03439	0.633201
gi|642080204	xin actin-binding repeat-containing 1-like isoform X1- unnamed protein product [Oncorhynchus mykiss]	3.47463e+06	3.32173e+06	3.4223e+06	3.95023e+06	4.2056e+06	3.10057e+06	4.50319e+06	4.12457e+06	4.14289e+06	4.05384e+06	4.25137e+06	3.67684e+06	4.73764e+06	4.05728e+06	4.11113e+06		3.54222e+06	3.98348e+06	4.14937e+06	4.14572e+06		1.12457	0.174095	1.1714	0.0730507	1.17037	0.0616247

## Sheet: UNIPROT
Accession	Description	CM1	CM3	CF5	CF6	4M6	4M2	4F3	4F4	7M2	7M7	7F3	14M3	14M4	14F5	14F7		AVG C	AVG 4	AVG 7	AVG 14		FC 4/C	p-value	FC 7/C	p-value	FC 14/C	p-value
Q9W6X3|CH10_ORYLA	10 kDa heat shock protein mitochondrial OS=Oryzias latipes GN=hspe1 PE=3 SV=1	4.89714e+06	4.99871e+06	5.06851e+06	5.82214e+06	4.87878e+06	3.85758e+06	8.86747e+06	5.35387e+06	5.58681e+06	4.84923e+06	6.02525e+06	4.84271e+06	6.1709e+06	5.38264e+06	6.40435e+06		5.19662e+06	5.73943e+06	5.48709e+06	5.70015e+06		1.10445	0.687352	1.0559	0.711376	1.09689	0.503697
Q5F3X4|U5S1_CHICK	116 kDa U5 small nuclear ribonucleoprotein component OS=Gallus gallus GN=EFTUD2 PE=2 SV=1	907069	849929	711506	857599	864945	885118	726291	832787	809204	768433	808261	807748	774345	966868	1.03323e+06		831526	827285	795299	895549		0.994901	0.958665	0.956434	0.621075	1.07699	0.357769
Q6UFZ9|143B1_ONCMY	14-3-3 protein beta/alpha-1 OS=Oncorhynchus mykiss PE=2 SV=1	3.89019e+06	3.50423e+06	3.70011e+06	3.82301e+06	3.36755e+06	3.13352e+06	3.01442e+06	3.79396e+06	4.37627e+06	3.98603e+06	3.35167e+06	3.65731e+06	3.41629e+06	3.51479e+06	3.29495e+06		3.72938e+06	3.32736e+06	3.90466e+06	3.47084e+06		0.892201	0.0974074	1.047	0.578577	0.930672	0.296175
Q6UFZ8|143B2_ONCMY	14-3-3 protein beta/alpha-2 OS=Oncorhynchus mykiss PE=2 SV=1	9.32995e+06	7.53101e+06	8.83375e+06	7.54278e+06	6.34724e+06	1.02754e+07	7.5127e+06	9.08588e+06	1.05166e+07	8.50626e+06	7.55605e+06	7.56185e+06	6.7495e+06	7.88827e+06	6.63813e+06		8.30937e+06	8.30532e+06	8.85965e+06	7.20944e+06		0.999512	0.900927	1.06622	0.589507	0.867627	0.178508
P62259|1433E_MOUSE	14-3-3 protein epsilon OS=Mus musculus GN=Ywhae PE=1 SV=1	4.3046e+06	4.13428e+06	4.68401e+06	4.7055e+06	4.54152e+06	5.07068e+06	4.29519e+06	5.42845e+06	4.32286e+06	4.83563e+06	4.49853e+06	5.5541e+06	4.43877e+06	4.97963e+06	3.91509e+06		4.4571e+06	4.83396e+06	4.55234e+06	4.7219e+06		1.08455	0.315487	1.02137	0.795151	1.05941	0.511837
Q99002|1433_TRIHA	14-3-3 protein homolog OS=Trichoderma harzianum PE=2 SV=1	3.06929e+06	2.47187e+06	2.30172e+06	2.54487e+06	2.53919e+06	2.51661e+06	2.1695e+06	2.35038e+06	2.77967e+06	2.20838e+06	2.66201e+06	2.12126e+06	2.3351e+06	2.22731e+06	3.29888e+06		2.59694e+06	2.39392e+06	2.55002e+06	2.49564e+06		0.921824	0.418167	0.981933	0.865754	0.960992	0.600017
Q3SZI4|1433T_BOVIN	14-3-3 protein theta OS=Bos taurus GN=YWHAQ PE=2 SV=1	765012	658083	651613	631597	583003	721908	481046	644290	749578	561048	589797	737884	631881	639417	621534		676576	607562	633474	657679		0.897994	0.20365	0.936294	0.460769	0.972069	0.752938
P54632|1433_DICDI	14-3-3-like protein OS=Dictyostelium discoideum GN=fttB PE=1 SV=2	1.08275e+06	949265	978582	866953	885952	879279	644118	1.02046e+06	1.07848e+06	974594	992567	889565	847496	952605	814882		969387	857453	1.01521e+06	876137		0.884531	0.130551	1.04727	0.598728	0.903805	0.249674
Q16698|DECR_HUMAN	2 4-dienoyl-CoA reductase mitochondrial OS=Homo sapiens GN=DECR1 PE=1 SV=1	4.3047e+06	4.29978e+06	4.1699e+06	4.12475e+06	4.0087e+06	4.91753e+06	3.59582e+06	4.07525e+06	4.95274e+06	4.22255e+06	4.19045e+06	3.71564e+06	4.06196e+06	4.07706e+06	3.21274e+06		4.22478e+06	4.14933e+06	4.45525e+06	3.76685e+06		0.982141	0.743304	1.05455	0.532389	0.891609	0.122384
Q148N0|ODO1_BOVIN	2-oxoglutarate dehydrogenase mitochondrial OS=Bos taurus GN=OGDH PE=2 SV=1	1.63084e+06	1.79446e+06	1.65081e+06	1.63131e+06	1.55433e+06	1.80869e+06	1.78773e+06	1.57264e+06	1.74585e+06	1.79327e+06	1.70888e+06	1.74579e+06	1.57458e+06	1.81172e+06	1.67546e+06		1.67685e+06	1.68085e+06	1.74933e+06	1.70189e+06		1.00238	0.98967	1.04322	0.483553	1.01493	0.799884
Q6P6Z8|ODO1_XENLA	2-oxoglutarate dehydrogenase mitochondrial OS=Xenopus laevis GN=ogdh PE=2 SV=1	2.26387e+06	2.41038e+06	2.30596e+06	2.57107e+06	2.29889e+06	2.82137e+06	2.84478e+06	2.4242e+06	2.71686e+06	2.67869e+06	2.58014e+06	2.57362e+06	2.36359e+06	2.66746e+06	2.11479e+06		2.38782e+06	2.59731e+06	2.65856e+06	2.42987e+06		1.08773	0.237961	1.11338	0.148477	1.01761	0.826296
Q68EW0|OGDHL_XENLA	2-oxoglutarate dehydrogenase-like mitochondrial OS=Xenopus laevis GN=ogdhl PE=2 SV=1	1.45092e+06	1.39206e+06	1.48246e+06	1.45617e+06	1.47382e+06	1.48545e+06	1.62144e+06	1.5004e+06	1.50877e+06	1.60432e+06	1.49478e+06	1.44659e+06	1.56652e+06	1.50055e+06	1.32975e+06		1.4454e+06	1.52028e+06	1.53596e+06	1.46085e+06		1.0518	0.346492	1.06265	0.293397	1.01069	0.862136
P62335|PRS10_SPETR	26S protease regulatory subunit 10B OS=Spermophilus tridecemlineatus GN=PSMC6 PE=2 SV=1	4.45265e+06	4.47268e+06	4.60565e+06	4.72548e+06	4.74259e+06	4.29724e+06	4.98153e+06	4.7092e+06	4.67158e+06	4.80209e+06	5.05158e+06	4.81942e+06	5.17933e+06	4.46155e+06	4.96382e+06		4.56411e+06	4.68264e+06	4.84175e+06	4.85603e+06		1.02597	0.647308	1.06083	0.316044	1.06396	0.264733
P46466|PRS4_ORYSJ	26S protease regulatory subunit 4 homolog OS=Oryza sativa subsp. japonica GN=TBP2 PE=2 SV=2	1.04716e+06	1.06908e+06	1.07112e+06	1.07894e+06	1.08849e+06	1.18629e+06	1.39415e+06	1.1459e+06	1.1736e+06	947626	1.1164e+06	1.11245e+06	1.19193e+06	1.14194e+06	1.19596e+06		1.06658e+06	1.20371e+06	1.07921e+06	1.16057e+06		1.12857	0.0805241	1.01184	0.910021	1.08813	0.19708
P62191|PRS4_HUMAN	26S protease regulatory subunit 4 OS=Homo sapiens GN=PSMC1 PE=1 SV=1	1.57585e+06	1.45344e+06	1.5053e+06	1.39035e+06	1.2857e+06	1.43636e+06	2.11225e+06	1.69972e+06	1.45947e+06	1.79996e+06	1.63725e+06	1.45021e+06	1.42466e+06	1.79317e+06	1.66529e+06		1.48123e+06	1.63351e+06	1.63223e+06	1.58333e+06		1.1028	0.394305	1.10194	0.359162	1.06893	0.505491
P54775|PRS6B_MOUSE	26S protease regulatory subunit 6B OS=Mus musculus GN=Psmc4 PE=1 SV=2	4.20795e+06	4.99407e+06	4.50801e+06	5.05442e+06	5.45969e+06	5.00045e+06	5.37866e+06	4.98986e+06	5.3202e+06	4.93875e+06	5.91207e+06	5.07958e+06	5.55184e+06	4.47874e+06	5.28361e+06		4.69111e+06	5.20717e+06	5.39034e+06	5.09844e+06		1.11001	0.118577	1.14905	0.0633847	1.08683	0.216152
P62196|PRS8_MOUSE	26S protease regulatory subunit 8 OS=Mus musculus GN=Psmc5 PE=1 SV=1	2.43901e+06	2.37145e+06	3.51239e+06	2.43092e+06	3.124e+06	2.51966e+06	2.66106e+06	3.00038e+06	2.35816e+06	2.43628e+06	2.45501e+06	2.01916e+06	2.82167e+06	2.47801e+06	3.11134e+06		2.68844e+06	2.82627e+06	2.41648e+06	2.60754e+06		1.05127	0.549196	0.898841	0.396216	0.969909	0.76997
P14685|PSMD3_MOUSE	26S proteasome non-ATPase regulatory subunit 3 OS=Mus musculus GN=Psmd3 PE=1 SV=3	2.90814e+06	3.07083e+06	3.03349e+06	3.03493e+06	3.23495e+06	3.61604e+06	3.26531e+06	2.99954e+06	2.90381e+06	2.96686e+06	3.57793e+06	3.45414e+06	3.06034e+06	3.30391e+06	4.12405e+06		3.01185e+06	3.27896e+06	3.14953e+06	3.48561e+06		1.08869	0.252605	1.04572	0.599426	1.1573	0.0624821
Q9Y3D9|RT23_HUMAN	28S ribosomal protein S23 mitochondrial OS=Homo sapiens GN=MRPS23 PE=1 SV=2	900223	1.04678e+06	866898	905383	982226	827998	1.01562e+06	958582	907695	909973	908012	1.08513e+06	915267	956070	1.15652e+06		929820	946107	908560	1.02825e+06		1.01752	0.8016	0.977135	0.779715	1.10586	0.158277
O70351|HCD2_RAT	3-hydroxyacyl-CoA dehydrogenase type-2 OS=Rattus norvegicus GN=Hsd17b10 PE=1 SV=3	4.38768e+06	4.54753e+06	3.90954e+06	4.77663e+06	4.00237e+06	3.07792e+06	4.32566e+06	3.75123e+06	5.11401e+06	4.37567e+06	4.52956e+06	3.78995e+06	4.57062e+06	3.8952e+06	4.24906e+06		4.40534e+06	3.7893e+06	4.67308e+06	4.12621e+06		0.860159	0.0573154	1.06078	0.478784	0.936637	0.40053
Q28FR6|HIBCH_XENTR	3-hydroxyisobutyryl-CoA hydrolase mitochondrial OS=Xenopus tropicalis GN=hibch PE=2 SV=1	520801	544590	407790	461740	375152	400612	368703	357904	445781	430823	304987	539101	295327	378702	383852		483730	375593	393864	399246		0.776451	0.0422055	0.814221	0.0970504	0.825348	0.0806349
P46783|RS10_HUMAN	40S ribosomal protein S10 OS=Homo sapiens GN=RPS10 PE=1 SV=1	1.16598e+06	1.13941e+06	1.27114e+06	1.16746e+06	1.0896e+06	1.29958e+06	1.10311e+06	1.09624e+06	957930	1.06913e+06	1.28292e+06	1.27959e+06	1.02218e+06	1.3604e+06	1.20604e+06		1.186e+06	1.14713e+06	1.10332e+06	1.21705e+06		0.967232	0.645632	0.930293	0.347061	1.02619	0.781579
Q07254|RS10_XENLA	40S ribosomal protein S10 OS=Xenopus laevis GN=rps10 PE=1 SV=1	1.83674e+06	1.8193e+06	1.73074e+06	1.87646e+06	1.91716e+06	1.70251e+06	2.04211e+06	2.09691e+06	1.68849e+06	1.79669e+06	1.88543e+06	1.76387e+06	1.82855e+06	1.88932e+06	1.8547e+06		1.81581e+06	1.93967e+06	1.7902e+06	1.83411e+06		1.06822	0.270452	0.985899	0.807943	1.01008	0.856864
P62250|RS16_RAT	40S ribosomal protein S16 OS=Rattus norvegicus GN=Rps16 PE=1 SV=2	1.19855e+07	1.05717e+07	1.17457e+07	9.75799e+06	1.03989e+07	9.93174e+06	8.96336e+06	9.5445e+06	9.10406e+06	1.37803e+07	1.0982e+07	9.40196e+06	1.15942e+07	1.08692e+07	9.96176e+06		1.10152e+07	9.70961e+06	1.12888e+07	1.04568e+07		0.881473	0.150512	1.02484	0.880606	0.949303	0.537083
Q90YQ5|RS18_ICTPU	40S ribosomal protein S18 OS=Ictalurus punctatus GN=rps18 PE=2 SV=1	3.44497e+06	3.29802e+06	3.60699e+06	2.96415e+06	3.2629e+06	3.31452e+06	2.3898e+06	2.68803e+06	2.5734e+06	3.17668e+06	3.39853e+06	3.09282e+06	3.45077e+06	3.71861e+06	3.41968e+06		3.32853e+06	2.91381e+06	3.04954e+06	3.42047e+06		0.875404	0.111977	0.91618	0.32094	1.02762	0.742506
P61155|RS19_PAGMA	40S ribosomal protein S19 OS=Pagrus major GN=rps19 PE=2 SV=1	3.37133e+06	3.41738e+06	3.43341e+06	2.58777e+06	3.03018e+06	3.00663e+06	3.04457e+06	2.78307e+06	2.60461e+06	3.52256e+06	3.42634e+06	2.51496e+06	3.1176e+06	3.64192e+06	3.48426e+06		3.20247e+06	2.96611e+06	3.1845e+06	3.18968e+06		0.926194	0.450934	0.994388	0.937812	0.996006	0.938847
P31009|RS2_DROME	40S ribosomal protein S2 OS=Drosophila melanogaster GN=RpS2 PE=1 SV=2	2.73399e+06	2.77751e+06	2.93346e+06	2.31937e+06	2.88406e+06	3.44343e+06	2.40988e+06	2.625e+06	2.41372e+06	3.02348e+06	2.4486e+06	2.79836e+06	2.97963e+06	3.15387e+06	2.4831e+06		2.69108e+06	2.84059e+06	2.6286e+06	2.85374e+06		1.05556	0.571791	0.976783	0.786686	1.06044	0.499272
Q90YS3|RS2_ICTPU	40S ribosomal protein S2 OS=Ictalurus punctatus GN=rps2 PE=2 SV=1	1.66694e+06	1.59904e+06	1.78105e+06	1.65569e+06	1.75797e+06	1.71148e+06	1.38402e+06	1.73359e+06	1.63018e+06	1.77235e+06	1.90996e+06	1.37047e+06	1.63903e+06	1.80285e+06	1.77117e+06		1.67568e+06	1.64677e+06	1.77083e+06	1.64588e+06		0.982745	0.772139	1.05678	0.499647	0.982217	0.755487
Q6PBK3|RS28_DANRE	40S ribosomal protein S28 OS=Danio rerio GN=rps28 PE=3 SV=1	2.51504e+06	2.42294e+06	2.28086e+06	2.19447e+06	2.74395e+06	2.39226e+06	3.56242e+06	2.53989e+06	2.32387e+06	2.36695e+06	2.49652e+06	2.57689e+06	2.78019e+06	2.51268e+06	4.27557e+06		2.35333e+06	2.80963e+06	2.39578e+06	3.03633e+06		1.1939	0.137091	1.01804	0.871949	1.29023	0.045289
E2RH47|RS3_CANFA	40S ribosomal protein S3 OS=Canis familiaris GN=RPS3 PE=1 SV=1	8.13394e+06	8.11116e+06	8.22908e+06	6.76948e+06	8.58132e+06	9.0937e+06	7.05837e+06	8.16241e+06	7.44407e+06	8.26553e+06	8.82123e+06	7.93806e+06	8.75106e+06	9.05862e+06	7.68822e+06		7.81092e+06	8.22395e+06	8.17694e+06	8.35899e+06		1.05288	0.482003	1.04686	0.546751	1.07017	0.340962
Q642H9|RS4X_DANRE	40S ribosomal protein S4 X isoform OS=Danio rerio GN=rps4x PE=2 SV=3	1.95549e+06	1.82705e+06	1.94817e+06	1.57519e+06	1.89284e+06	1.96071e+06	1.62684e+06	1.55862e+06	1.46629e+06	2.3083e+06	1.91905e+06	1.51464e+06	1.93748e+06	1.5471e+06	1.67695e+06		1.82648e+06	1.75975e+06	1.89788e+06	1.66904e+06		0.963467	0.686786	1.03909	0.806363	0.913804	0.341837
Q90YS0|RS4_ICTPU	40S ribosomal protein S4 OS=Ictalurus punctatus GN=rps4 PE=2 SV=3	2.67419e+06	2.52403e+06	2.83778e+06	2.13451e+06	2.38426e+06	2.64416e+06	2.10168e+06	2.62562e+06	1.96303e+06	2.63788e+06	3.01271e+06	2.61821e+06	2.44944e+06	2.59203e+06	2.44241e+06		2.54263e+06	2.43893e+06	2.53787e+06	2.52552e+06		0.959217	0.651189	0.998132	0.90131	0.993273	0.984344
Q5E988|RS5_BOVIN	40S ribosomal protein S5 OS=Bos taurus GN=RPS5 PE=2 SV=3	3.41398e+06	2.83762e+06	3.23115e+06	2.97181e+06	2.69349e+06	3.35184e+06	2.92605e+06	2.6314e+06	2.74206e+06	2.57377e+06	2.57042e+06	2.78806e+06	2.93517e+06	2.70735e+06	2.79239e+06		3.11364e+06	2.9007e+06	2.62875e+06	2.80575e+06		0.931609	0.258876	0.844269	0.0245843	0.901114	0.120992
P62083|RS7_RAT	40S ribosomal protein S7 OS=Rattus norvegicus GN=Rps7 PE=1 SV=1	929955	932008	842325	742164	818760	827249	837677	872717	658600	1.01391e+06	755182	1.07545e+06	927640	893710	771988		861613	839101	809230	917196		0.973872	0.804438	0.939204	0.449008	1.06451	0.513277
P55935|RS9_DROME	40S ribosomal protein S9 OS=Drosophila melanogaster GN=RpS9 PE=1 SV=2	2.45798e+06	3.49008e+06	2.42688e+06	1.85414e+06	2.28543e+06	2.69159e+06	1.79801e+06	2.25049e+06	1.68539e+06	2.04083e+06	2.25318e+06	1.96626e+06	2.16919e+06	2.43844e+06	1.98378e+06		2.55727e+06	2.25638e+06	1.99313e+06	2.13942e+06		0.882339	0.358594	0.779399	0.0846446	0.836602	0.196184
B5DGB6|RSSA_SALSA	40S ribosomal protein SA OS=Salmo salar GN=rpsa PE=2 SV=1	3.85224e+06	3.29102e+06	3.86204e+06	4.02959e+06	3.70862e+06	3.66828e+06	4.04362e+06	4.15995e+06	3.93878e+06	4.07454e+06	4.42724e+06	4.06842e+06	4.22385e+06	4.25549e+06	4.51104e+06		3.75872e+06	3.89512e+06	4.14686e+06	4.2647e+06		1.03629	0.533838	1.10326	0.132487	1.13461	0.0429691
Q99807|COQ7_HUMAN	5-demethoxyubiquinone hydroxylase mitochondrial OS=Homo sapiens GN=COQ7 PE=1 SV=3	1.51863e+06	1.65201e+06	1.61333e+06	1.75844e+06	1.6561e+06	1.8493e+06	1.93791e+06	1.52198e+06	1.96369e+06	1.55854e+06	1.9588e+06	1.76577e+06	1.81292e+06	1.55289e+06	2.07733e+06		1.6356e+06	1.74132e+06	1.82701e+06	1.80223e+06		1.06464	0.448488	1.11702	0.217803	1.10187	0.242858
Q5ZL72|CH60_CHICK	60 kDa heat shock protein mitochondrial OS=Gallus gallus GN=HSPD1 PE=1 SV=1	6.47999e+06	6.3598e+06	7.00111e+06	9.50507e+06	6.59831e+06	9.3764e+06	1.00661e+07	6.48541e+06	7.68819e+06	6.32672e+06	7.88674e+06	6.31784e+06	7.13664e+06	7.0079e+06	6.51965e+06		7.33649e+06	8.13155e+06	7.30055e+06	6.74551e+06		1.10837	0.383567	0.995101	0.972628	0.919446	0.517179
Q9DG68|RLA0_RANSY	60S acidic ribosomal protein P0 OS=Rana sylvatica GN=RPLP0 PE=2 SV=1	445469	480816	400986	368897	411106	338979	257462	370971	446901	386544	429080	431572	433394	457967	373746		424042	344630	420842	424170		0.812725	0.0295103	0.992453	0.964993	1.0003	0.977423
Q9P769|RL10B_SCHPO	60S ribosomal protein L10-B OS=Schizosaccharomyces pombe (strain 972 / ATCC 24843) GN=rpl10b PE=3 SV=1	2.25277e+06	2.46348e+06	2.52525e+06	1.86831e+06	2.65209e+06	2.47728e+06	1.5861e+06	1.8597e+06	1.65147e+06	2.13389e+06	2.32476e+06	2.2329e+06	2.59554e+06	2.19105e+06	2.64358e+06		2.27745e+06	2.14379e+06	2.03671e+06	2.41577e+06		0.941312	0.508066	0.894293	0.351542	1.06073	0.583797
Q9CXW4|RL11_MOUSE	60S ribosomal protein L11 OS=Mus musculus GN=Rpl11 PE=1 SV=4	4.9685e+06	4.68166e+06	5.16442e+06	4.24034e+06	4.94068e+06	5.24694e+06	4.47625e+06	5.1837e+06	4.07753e+06	5.33912e+06	5.20296e+06	4.40274e+06	5.22987e+06	5.29078e+06	4.61113e+06		4.76373e+06	4.96189e+06	4.8732e+06	4.88363e+06		1.0416	0.57645	1.02298	0.819193	1.02517	0.741493
Q90Z10|RL13_DANRE	60S ribosomal protein L13 OS=Danio rerio GN=rpl13 PE=2 SV=3	9.47275e+06	9.20159e+06	9.71167e+06	6.73491e+06	8.50265e+06	1.0217e+07	6.34239e+06	6.56513e+06	6.40458e+06	1.01186e+07	9.49018e+06	7.23104e+06	8.8062e+06	9.05729e+06	8.11323e+06		8.78023e+06	7.90678e+06	8.67112e+06	8.30194e+06		0.900521	0.361174	0.987573	0.870979	0.945527	0.688478
Q9CPR4|RL17_MOUSE	60S ribosomal protein L17 OS=Mus musculus GN=Rpl17 PE=2 SV=3	1.50429e+06	1.47007e+06	1.74683e+06	1.21285e+06	1.35435e+06	1.08371e+06	1.56028e+06	1.15519e+06	1.0114e+06	1.8629e+06	1.554e+06	1.24924e+06	1.53428e+06	1.77439e+06	1.40874e+06		1.48351e+06	1.28838e+06	1.4761e+06	1.49166e+06		0.868469	0.263045	0.995006	0.835841	1.00549	0.964367
O57561|RL18A_SALSA	60S ribosomal protein L18a OS=Salmo salar GN=rpl18a PE=2 SV=1	2.83022e+06	2.54442e+06	3.22377e+06	2.49665e+06	2.66403e+06	2.66216e+06	2.29653e+06	2.66172e+06	2.17343e+06	3.04218e+06	2.73409e+06	3.19706e+06	2.87733e+06	2.55623e+06	2.90989e+06		2.77377e+06	2.57111e+06	2.6499e+06	2.88513e+06		0.92694	0.379535	0.955344	0.572012	1.04015	0.612422
Q7ZYS1|RL19_XENLA	60S ribosomal protein L19 OS=Xenopus laevis GN=rpl19 PE=2 SV=1	1.36902e+06	1.65506e+06	1.54801e+06	1.32249e+06	1.71355e+06	1.74368e+06	1.39175e+06	1.34835e+06	1.20523e+06	1.79475e+06	1.63294e+06	1.39284e+06	1.60312e+06	1.415e+06	1.54442e+06		1.47364e+06	1.54933e+06	1.54431e+06	1.48885e+06		1.05136	0.602166	1.04795	0.705506	1.01032	0.888744
Q3T057|RL23_BOVIN	60S ribosomal protein L23 OS=Bos taurus GN=RPL23 PE=2 SV=2	6.1844e+06	6.08838e+06	6.62379e+06	5.51163e+06	5.81633e+06	6.16766e+06	5.04967e+06	5.98563e+06	5.25625e+06	7.0891e+06	6.54378e+06	6.10214e+06	6.30336e+06	6.53276e+06	5.92957e+06		6.10205e+06	5.75482e+06	6.29638e+06	6.21696e+06		0.943096	0.408695	1.03185	0.738146	1.01883	0.776895
P18445|RL27A_RAT	60S ribosomal protein L27a OS=Rattus norvegicus GN=Rpl27a PE=1 SV=3	2.55333e+06	3.1304e+06	2.98845e+06	1.82235e+06	2.5921e+06	2.75383e+06	2.60325e+06	2.49205e+06	1.69324e+06	2.49833e+06	2.98874e+06	2.35706e+06	2.91554e+06	2.64425e+06	2.48767e+06		2.62363e+06	2.61031e+06	2.39344e+06	2.60113e+06		0.994921	0.898066	0.91226	0.458116	0.991423	0.937682
Q90YT7|RL31_ICTPU	60S ribosomal protein L31 OS=Ictalurus punctatus GN=rpl31 PE=2 SV=1	912903	968842	1.0527e+06	1.07159e+06	800073	1.43434e+06	1.67729e+06	1.18132e+06	1.38588e+06	1.21147e+06	1.88674e+06	1.6857e+06	1.22218e+06	1.69018e+06	1.17048e+06		1.00151e+06	1.27326e+06	1.4947e+06	1.44214e+06		1.27134	0.160792	1.49244	0.0218788	1.43996	0.023338
Q2YGT9|RL6_PIG	60S ribosomal protein L6 OS=Sus scrofa GN=RPL6 PE=1 SV=3	371786	596143	392486	467717	366093	365095	258197	322749	323491	445366	414837	363333	398605	349960	366399		457033	328033	394565	369575		0.717746	0.00724662	0.863318	0.238832	0.808639	0.0803156
Q5R9R4|RL7_PONAB	60S ribosomal protein L7 OS=Pongo abelii GN=RPL7 PE=2 SV=1	3.39517e+06	4.78003e+06	3.29267e+06	2.1344e+06	2.97725e+06	2.81627e+06	1.99861e+06	3.99635e+06	2.21888e+06	3.79487e+06	3.03399e+06	2.57091e+06	3.9339e+06	3.05409e+06	4.60049e+06		3.40057e+06	2.94712e+06	3.01591e+06	3.53985e+06		0.866656	0.464973	0.886886	0.595595	1.04096	0.761166
O57592|RL7A_TAKRU	60S ribosomal protein L7a OS=Takifugu rubripes GN=rpl7a PE=3 SV=3	3.31231e+06	3.48007e+06	3.3923e+06	2.79943e+06	3.36642e+06	3.87872e+06	3.41286e+06	2.59158e+06	2.51274e+06	3.66649e+06	3.17698e+06	2.91577e+06	3.23585e+06	3.18976e+06	3.46518e+06		3.24603e+06	3.31239e+06	3.11874e+06	3.20164e+06		1.02045	0.885813	0.960787	0.632015	0.986325	0.896542
Q6AZA0|THIL_DANRE	Acetyl-CoA acetyltransferase mitochondrial OS=Danio rerio GN=acat1 PE=2 SV=1	6.94488e+06	6.14479e+06	5.9456e+06	7.58569e+06	6.46892e+06	5.83159e+06	8.49129e+06	6.73368e+06	7.68973e+06	6.8873e+06	6.67182e+06	6.43216e+06	7.20405e+06	6.02715e+06	6.02867e+06		6.65524e+06	6.88137e+06	7.08295e+06	6.42301e+06		1.03398	0.729784	1.06427	0.467304	0.965105	0.685306
Q5BKN8|THIL_XENTR	Acetyl-CoA acetyltransferase mitochondrial OS=Xenopus tropicalis GN=acat1 PE=2 SV=1	1.1566e+06	1.31039e+06	1.1651e+06	1.4895e+06	1.29083e+06	963561	1.24435e+06	1.28043e+06	1.38553e+06	1.64e+06	1.39596e+06	1.6089e+06	1.50217e+06	1.38403e+06	1.044e+06		1.2804e+06	1.19479e+06	1.47383e+06	1.38477e+06		0.933143	0.471876	1.15107	0.187282	1.08152	0.471282
Q6NU46|THILA_XENLA	Acetyl-CoA acetyltransferase A mitochondrial OS=Xenopus laevis GN=acat1-a PE=2 SV=1	1.02005e+06	1.20703e+06	1.21103e+06	1.03325e+06	1.22335e+06	1.2187e+06	1.50273e+06	1.61627e+06	1.22119e+06	994256	1.22996e+06	1.1641e+06	1.26791e+06	1.23382e+06	1.17231e+06		1.11784e+06	1.39026e+06	1.14847e+06	1.20953e+06		1.2437	0.0132365	1.0274	0.760063	1.08203	0.301876
P39687|AN32A_HUMAN	Acidic leucine-rich nuclear phosphoprotein 32 family member A OS=Homo sapiens GN=ANP32A PE=1 SV=1	1.348e+06	1.23835e+06	1.46767e+06	1.30593e+06	1.37159e+06	1.75664e+06	871132	1.67414e+06	1.71459e+06	1.30133e+06	1.37278e+06	1.187e+06	1.29001e+06	1.54391e+06	1.17546e+06		1.33999e+06	1.41838e+06	1.4629e+06	1.29909e+06		1.0585	0.851851	1.09173	0.545442	0.969483	0.778993
Q4WLN1|ACON_ASPFU	Aconitate hydratase mitochondrial OS=Neosartorya fumigata (strain ATCC MYA-4609 / Af293 / CBS 101355 / FGSC A1100) GN=acoA PE=1 SV=1	1.6492e+06	1.75094e+06	1.67205e+06	2.06949e+06	1.85479e+06	1.82394e+06	2.47166e+06	1.833e+06	1.76136e+06	1.9153e+06	1.61808e+06	1.6297e+06	1.55761e+06	1.60431e+06	1.63847e+06		1.78542e+06	1.99585e+06	1.76491e+06	1.60752e+06		1.11786	0.171003	0.988514	0.905437	0.900361	0.194855
P53482|ACTSB_TAKRU	Actin alpha skeletal muscle B OS=Takifugu rubripes GN=acta1b PE=2 SV=1	5.02394e+06	4.54872e+06	4.90012e+06	5.59277e+06	4.66245e+06	4.35487e+06	3.16058e+06	5.13944e+06	6.14554e+06	5.52731e+06	4.66128e+06	6.03017e+06	4.43074e+06	5.28722e+06	4.71445e+06		5.01639e+06	4.32933e+06	5.44471e+06	5.11564e+06		0.863038	0.127572	1.08538	0.477435	1.01979	0.879309
Q964E1|ACTC_BIOOB	Actin cytoplasmic OS=Biomphalaria obstructa PE=3 SV=1	430677	432247	333023	482927	401938	367704	220822	385634	469980	418032	385339	488930	338973	590298	369006		419718	344025	424450	446802		0.819656	0.135218	1.01127	0.911092	1.06453	0.738115
P53467|ACTM_MOLOC	Actin larval muscle-type OS=Molgula oculata PE=3 SV=1	412440	568807	567530	698176	492560	558015	478268	555468	479925	482379	560024	1.05547e+06	438522	503991	593469		561738	521078	507443	647863		0.927616	0.689971	0.903343	0.594945	1.15332	0.512365
P17126|ACT_HYDVU	Actin non-muscle 6.2 OS=Hydra vulgaris PE=3 SV=1	771744	735292	810505	940315	713127	858105	494207	841201	1.05991e+06	898330	806609	881473	610644	1.08666e+06	757229		814464	726660	921615	834001		0.892194	0.314476	1.13156	0.391203	1.02399	0.963333
P45521|ACT_PROCL	Actin (Fragment) OS=Procambarus clarkii PE=1 SV=1	2.05522e+06	2.08642e+06	2.24043e+06	1.81343e+06	2.08586e+06	1.97253e+06	1.80623e+06	2.61132e+06	2.27897e+06	2.08336e+06	2.21528e+06	2.25064e+06	1.92942e+06	2.17443e+06	2.53018e+06		2.04887e+06	2.11898e+06	2.19254e+06	2.22117e+06		1.03422	0.739309	1.07012	0.428356	1.08409	0.336599
Q11212|ACT_SPOLI	Actin (Fragment) OS=Spodoptera littoralis PE=2 SV=1	850843	901506	843570	841917	974586	958545	798826	1.0289e+06	788559	847173	827736	876009	873687	743921	848093		859459	940215	821156	835427		1.09396	0.182446	0.955434	0.501972	0.972039	0.630624
Q2U7A3|ACT_ASPOR	Actin OS=Aspergillus oryzae (strain ATCC 42149 / RIB 40) GN=act1 PE=3 SV=1	1.34852e+06	1.0447e+06	1.08448e+06	984860	988552	1.11872e+06	699428	1.11206e+06	1.1746e+06	953816	1.0435e+06	1.19317e+06	1.04886e+06	1.28424e+06	1.08536e+06		1.11564e+06	979690	1.0573e+06	1.15291e+06		0.87814	0.180453	0.947709	0.648262	1.0334	0.715805
P53498|ACT_CHLRE	Actin OS=Chlamydomonas reinhardtii PE=2 SV=1	7.07216e+06	7.03401e+06	7.8194e+06	7.85888e+06	7.67333e+06	8.19636e+06	5.13669e+06	9.29315e+06	1.05702e+07	9.95647e+06	8.8309e+06	8.82836e+06	8.73793e+06	9.76112e+06	5.77924e+06		7.44611e+06	7.57488e+06	9.78584e+06	8.27666e+06		1.01729	0.970465	1.31422	0.0526419	1.11154	0.472584
O17320|ACT_CRAGI	Actin OS=Crassostrea gigas PE=2 SV=1	1.57099e+06	1.61061e+06	1.30613e+06	1.59388e+06	1.30936e+06	1.25182e+06	841396	1.34701e+06	1.6293e+06	1.56387e+06	1.23012e+06	2.1075e+06	1.11918e+06	1.52695e+06	1.18037e+06		1.5204e+06	1.1874e+06	1.47443e+06	1.4835e+06		0.780974	0.0648392	0.969763	0.810212	0.975727	0.688203
P26183|ACT_CRYPV	Actin OS=Cryptosporidium parvum PE=3 SV=1	1.37153e+06	1.34464e+06	1.34011e+06	1.26896e+06	1.43268e+06	1.27727e+06	1.23107e+06	1.2775e+06	1.30952e+06	1.97246e+06	1.22494e+06	1.41347e+06	1.28175e+06	1.36178e+06	1.32523e+06		1.33131e+06	1.30463e+06	1.50231e+06	1.34556e+06		0.979959	0.798507	1.12844	0.288671	1.0107	0.901463
Q8X119|ACT_EXODE	Actin OS=Exophiala dermatitidis PE=3 SV=1	854115	1.05633e+06	1.09539e+06	1.42566e+06	1.086e+06	1.42554e+06	1.24543e+06	994441	811067	879186	1.08328e+06	1.24444e+06	886875	875575	1.26386e+06		1.10787e+06	1.18785e+06	924511	1.06769e+06		1.07219	0.525329	0.834493	0.199117	0.963728	0.767094
P17128|ACT_KLULA	Actin OS=Kluyveromyces lactis (strain ATCC 8585 / CBS 2359 / DSM 70799 / NBRC 1267 / NRRL Y-1140 / WM37) GN=ACT PE=3 SV=2	793048	718491	742134	834517	773811	694572	488791	780818	804471	875166	671487	917388	726041	644200	688761		772047	684498	783708	744097		0.886601	0.203955	1.0151	0.924231	0.963797	0.670482
O16808|ACT_MAYDE	Actin OS=Mayetiola destructor PE=2 SV=1	1.8022e+06	1.71025e+06	1.788e+06	1.80869e+06	1.90707e+06	2.09951e+06	1.52216e+06	1.98248e+06	1.89431e+06	1.85261e+06	1.61362e+06	1.91281e+06	1.87441e+06	1.70262e+06	1.55651e+06		1.77728e+06	1.8778e+06	1.78685e+06	1.76159e+06		1.05656	0.514352	1.00538	0.968321	0.991169	0.870284
A5DQP9|ACT_PICGU	Actin OS=Meyerozyma guilliermondii (strain ATCC 6260 / CBS 566 / DSM 6381 / JCM 1539 / NBRC 10279 / NRRL Y-324) GN=ACT1 PE=3 SV=1	2.83568e+06	3.21318e+06	3.02472e+06	3.36584e+06	3.08571e+06	2.83132e+06	3.00507e+06	3.52297e+06	3.24018e+06	3.39663e+06	3.5151e+06	2.84713e+06	3.5233e+06	3.47982e+06	2.37374e+06		3.10986e+06	3.11127e+06	3.38397e+06	3.056e+06		1.00045	0.993034	1.08814	0.346548	0.982681	0.735331
P20904|ACT_VOLCA	Actin OS=Volvox carteri PE=3 SV=1	6.06093e+06	5.41981e+06	6.68933e+06	8.06084e+06	6.33043e+06	6.47097e+06	4.09397e+06	8.85913e+06	9.68571e+06	8.8007e+06	6.69524e+06	7.5437e+06	6.55656e+06	8.13518e+06	5.43927e+06		6.55773e+06	6.43862e+06	8.39388e+06	6.91868e+06		0.981838	0.759032	1.28	0.126251	1.05504	0.712202
P92182|ACT1_LUMTE	Actin-1 OS=Lumbricus terrestris GN=ACT1 PE=2 SV=1	263000	259620	233164	262928	221759	272676	157151	309632	374624	317806	239558	393975	255082	310854	234024		254678	240304	310663	298484		0.943562	0.534425	1.21983	0.239434	1.172	0.330308
P41112|ACT1_PODCA	Actin-1/2 OS=Podocoryne carnea GN=ACTIA PE=2 SV=1	415138	433246	400109	526536	448432	434494	362048	462949	510381	436911	471497	566428	509460	487738	410343		443757	426981	472930	493492		0.962195	0.653986	1.06574	0.454085	1.11208	0.213987
P41341|ACTY_LIMPO	Actin-11 OS=Limulus polyphemus PE=2 SV=1	3.00256e+06	1.97797e+06	4.20884e+06	3.065e+06	1.88853e+06	2.54129e+06	2.57228e+06	2.94204e+06	2.15038e+06	3.06406e+06	2.42542e+06	3.86968e+06	2.36057e+06	2.15475e+06	1.80513e+06		3.06359e+06	2.48604e+06	2.54662e+06	2.54753e+06		0.811476	0.273931	0.831251	0.379064	0.831549	0.260596
P92176|ACT2_LUMTE	Actin-2 OS=Lumbricus terrestris GN=ACT2 PE=2 SV=1	1.89247e+06	1.77373e+06	1.8949e+06	1.84476e+06	1.80107e+06	1.93144e+06	1.38018e+06	2.13107e+06	2.11246e+06	1.86683e+06	1.89853e+06	1.86913e+06	1.91272e+06	1.98945e+06	1.66074e+06		1.85146e+06	1.81094e+06	1.95927e+06	1.85801e+06		0.978114	0.668902	1.05823	0.523136	1.00354	0.983408
P53457|ACT3_DIPDE	Actin-3 OS=Diphyllobothrium dendriticum GN=ACT3 PE=2 SV=1	2.02092e+06	2.19987e+06	1.97505e+06	3.63286e+06	2.66458e+06	3.32406e+06	2.60053e+06	1.84484e+06	2.03896e+06	1.93737e+06	1.94397e+06	1.95121e+06	1.62343e+06	2.01875e+06	2.24072e+06		2.45718e+06	2.6085e+06	1.97343e+06	1.95853e+06		1.06159	0.594437	0.80313	0.21042	0.797064	0.149444
P59999|ARPC4_MOUSE	Actin-related protein 2/3 complex subunit 4 OS=Mus musculus GN=Arpc4 PE=1 SV=3	2.52035e+07	2.51725e+07	2.24033e+07	3.38433e+07	2.49702e+07	2.17432e+07	2.50525e+07	2.5686e+07	3.05332e+07	3.13476e+07	3.16424e+07	3.53198e+07	2.77193e+07	2.65797e+07	2.06748e+07		2.66556e+07	2.4363e+07	3.11744e+07	2.75734e+07		0.913989	0.438525	1.16952	0.140844	1.03443	0.784384
P61158|ARP3_HUMAN	Actin-related protein 3 OS=Homo sapiens GN=ACTR3 PE=1 SV=3	774405	777387	882098	817364	887336	961637	932841	909494	891172	832162	889987	869823	856777	775487	718292		812813	922827	871107	805095		1.13535	0.0383473	1.07172	0.267639	0.990504	0.846115
O73723|ARP3_TAKRU	Actin-related protein 3 OS=Takifugu rubripes GN=actr3 PE=3 SV=1	2.25748e+06	2.19504e+06	2.16571e+06	2.02478e+06	2.30475e+06	2.33758e+06	1.80042e+06	2.16956e+06	2.05809e+06	2.07383e+06	2.04677e+06	1.9845e+06	1.86722e+06	1.94739e+06	2.23994e+06		2.16075e+06	2.15308e+06	2.05956e+06	2.00976e+06		0.996449	0.901391	0.95317	0.50208	0.930123	0.262157
Q9H845|ACAD9_HUMAN	Acyl-CoA dehydrogenase family member 9 mitochondrial OS=Homo sapiens GN=ACAD9 PE=1 SV=1	5.33394e+06	5.3296e+06	5.48464e+06	5.07337e+06	5.70543e+06	5.6183e+06	5.06605e+06	5.39288e+06	4.74456e+06	5.43601e+06	5.09649e+06	5.32262e+06	5.84172e+06	5.48349e+06	5.07169e+06		5.30539e+06	5.44566e+06	5.09235e+06	5.42988e+06		1.02644	0.640184	0.959846	0.475716	1.02347	0.68214
B5XCA1|KAD2_SALSA	Adenylate kinase 2 mitochondrial OS=Salmo salar GN=ak2 PE=2 SV=1	4.23959e+06	3.88322e+06	4.06803e+06	4.623e+06	4.31368e+06	4.40495e+06	6.56509e+06	5.16729e+06	4.95007e+06	4.23843e+06	4.94957e+06	4.81265e+06	5.55865e+06	4.38446e+06	4.86934e+06		4.20346e+06	5.11276e+06	4.71269e+06	4.90627e+06		1.21632	0.0505538	1.12115	0.241266	1.1672	0.0963757
P12115|KAD1_CYPCA	Adenylate kinase isoenzyme 1 OS=Cyprinus carpio GN=ak1 PE=1 SV=2	8.21238e+06	9.0821e+06	9.33107e+06	8.79127e+06	6.81543e+06	5.37247e+06	1.53639e+07	1.04381e+07	1.10784e+07	9.35724e+06	9.04289e+06	1.04159e+07	9.25624e+06	8.06397e+06	1.0374e+07		8.85421e+06	9.49748e+06	9.82619e+06	9.52751e+06		1.07265	0.949371	1.10978	0.564391	1.07604	0.670395
B5DGM4|PUA1C_SALSA	Adenylosuccinate synthetase isozyme 1 C OS=Salmo salar GN=adssl1c PE=2 SV=1	916621	817040	831627	800202	786576	670470	601614	712933	689501	778305	633062	914787	838795	844878	851858		841373	692898	700289	862580		0.823533	0.0083315	0.832318	0.0184706	1.02521	0.699739
Q6NSN5|PURA1_DANRE	Adenylosuccinate synthetase isozyme 1 OS=Danio rerio GN=adssl1 PE=1 SV=1	1.94495e+06	1.95013e+06	2.2779e+06	2.15805e+06	2.53319e+06	1.83588e+06	2.17907e+06	1.87882e+06	1.8891e+06	2.02265e+06	1.76751e+06	1.75039e+06	2.09953e+06	1.79426e+06	2.60252e+06		2.08276e+06	2.10674e+06	1.89309e+06	2.06167e+06		1.01151	0.954433	0.908932	0.345902	0.989876	0.821097
Q568F6|PURA2_DANRE	Adenylosuccinate synthetase isozyme 2 OS=Danio rerio GN=adss PE=2 SV=1	759687	803910	817257	787514	990997	821959	765111	757526	713374	686182	764498	693306	911244	775689	966145		792092	833898	721352	836596		1.05278	0.558185	0.910691	0.272018	1.05618	0.552119
Q7PQV7|ADT2_ANOGA	ADP ATP carrier protein 2 OS=Anopheles gambiae GN=AGAP002358 PE=3 SV=2	420311	313717	346673	355658	398930	462423	323979	372457	328145	473267	242795	372233	359848	289925	353022		359090	389448	348069	343757		1.08454	0.514717	0.969309	0.628315	0.957301	0.722411
P61207|ARF3_TAKRU	ADP-ribosylation factor 3 OS=Takifugu rubripes GN=arf3 PE=3 SV=2	1.65359e+06	2.09558e+06	1.72353e+06	1.76862e+06	1.86048e+06	1.89233e+06	1.73019e+06	1.6798e+06	2.72818e+06	2.28382e+06	1.75488e+06	1.63146e+06	1.85764e+06	1.82772e+06	1.51807e+06		1.81033e+06	1.7907e+06	2.25563e+06	1.70872e+06		0.989158	0.927034	1.24598	0.0391179	0.943874	0.514262
P22274|ARF_CANAL	ADP-ribosylation factor OS=Candida albicans (strain SC5314 / ATCC MYA-2876) GN=ARF1 PE=3 SV=4	3.69781e+06	3.33545e+06	3.93545e+06	3.95471e+06	3.47445e+06	3.93501e+06	3.75372e+06	4.05287e+06	4.09253e+06	3.93846e+06	3.91674e+06	3.71074e+06	4.13018e+06	4.06415e+06	3.25986e+06		3.73085e+06	3.80401e+06	3.98258e+06	3.79123e+06		1.01961	0.757231	1.06747	0.342665	1.01618	0.828571
P0CM16|ARF_CRYNJ	ADP-ribosylation factor OS=Cryptococcus neoformans var. neoformans serotype D (strain JEC21 / ATCC MYA-565) GN=ARF PE=1 SV=1	2.54608e+06	2.07816e+06	2.51126e+06	1.9737e+06	2.28e+06	2.07239e+06	2.02941e+06	2.12021e+06	2.16534e+06	2.45852e+06	2.40481e+06	2.44003e+06	2.49705e+06	2.39221e+06	2.12824e+06		2.2773e+06	2.1255e+06	2.34289e+06	2.36438e+06		0.933343	0.358117	1.0288	0.653844	1.03824	0.541299
O46373|ADT1_RABIT	ADP/ATP translocase 1 OS=Oryctolagus cuniculus GN=SLC25A4 PE=2 SV=3	1.02652e+08	9.17607e+07	1.01417e+08	8.24445e+07	8.50932e+07	9.41425e+07	5.62191e+07	8.27332e+07	8.02647e+07	9.82988e+07	8.68005e+07	9.47555e+07	8.74038e+07	1.03296e+08	7.12349e+07		9.45685e+07	7.9547e+07	8.84547e+07	8.91726e+07		0.841157	0.0936316	0.935351	0.56515	0.942942	0.549262
Q5R5A1|ADT2_PONAB	ADP/ATP translocase 2 OS=Pongo abelii GN=SLC25A5 PE=2 SV=3	546135	537905	445847	468504	477992	543375	360585	415147	406920	390203	424610	556041	452400	469933	660507		499598	449275	407245	534720		0.899273	0.245072	0.815144	0.0666701	1.0703	0.532785
Q000K2|ADT2_TACAC	ADP/ATP translocase 2 OS=Tachyglossus aculeatus aculeatus GN=SLC25A5 PE=2 SV=1	1.65024e+06	1.40374e+06	1.10072e+06	1.19123e+06	1.25116e+06	1.6854e+06	1.13972e+06	1.38413e+06	1.19475e+06	1.13515e+06	1.43715e+06	1.71446e+06	1.35624e+06	1.66163e+06	1.18072e+06		1.33648e+06	1.3651e+06	1.25568e+06	1.47826e+06		1.02141	0.836561	0.939544	0.643108	1.10609	0.362368
P32007|ADT3_BOVIN	ADP/ATP translocase 3 OS=Bos taurus GN=SLC25A6 PE=1 SV=3	591060	486585	558877	403276	257084	543648	280274	329343	714367	347294	280319	583190	348370	665694	442956		509949	352587	447327	510053		0.691416	0.0592552	0.877198	0.354001	1.0002	0.922094
Q60604|ADSV_MOUSE	Adseverin OS=Mus musculus GN=Scin PE=1 SV=3	3.2484e+06	2.98987e+06	3.27594e+06	3.26948e+06	3.59267e+06	3.66729e+06	2.79345e+06	4.36684e+06	3.58893e+06	3.11121e+06	3.90605e+06	4.27133e+06	3.53652e+06	4.19472e+06	2.90425e+06		3.19592e+06	3.60506e+06	3.5354e+06	3.72671e+06		1.12802	0.277015	1.10622	0.364973	1.16608	0.159636
Q6NYL5|ALAT2_DANRE	Alanine aminotransferase 2-like OS=Danio rerio GN=gpt2l PE=2 SV=2	1.19817e+06	924275	931106	808782	968865	888453	774778	931792	783005	1.16933e+06	788455	1.00516e+06	788310	965285	1.03107e+06		965582	890972	913596	947456		0.922731	0.478355	0.946161	0.571345	0.981228	0.891988
Q7ZVB2|A9A1A_DANRE	Aldehyde dehydrogenase family 9 member A1-A OS=Danio rerio GN=aldh9a1a PE=2 SV=1	888421	935798	884057	891398	889895	1.04969e+06	901671	941409	773415	838717	1.00379e+06	986766	814365	861385	994695		899919	945666	871975	914303		1.05084	0.490769	0.968949	0.616624	1.01598	0.856632
P18091|ACTN_DROME	Alpha-actinin sarcomeric OS=Drosophila melanogaster GN=Actn PE=1 SV=2	627632	478208	516900	353045	505494	694323	339121	478382	451907	610123	467449	469857	447800	534687	439470		493946	504330	509826	472954		1.02102	0.943752	1.03215	0.771395	0.9575	0.852312
P05095|ACTNA_DICDI	Alpha-actinin A OS=Dictyostelium discoideum GN=abpA PE=1 SV=2	1.50962e+06	1.136e+06	1.55332e+06	1.2258e+06	2.32469e+06	1.23894e+06	933142	2.09254e+06	1.34157e+06	2.51248e+06	1.48807e+06	1.62915e+06	1.1387e+06	776246	901352		1.35619e+06	1.64733e+06	1.78071e+06	1.11136e+06		1.21468	0.506107	1.31302	0.279533	0.819477	0.265582
P05094|ACTN1_CHICK	Alpha-actinin-1 OS=Gallus gallus GN=ACTN1 PE=1 SV=3	4.59998e+06	4.44347e+06	4.74245e+06	3.92076e+06	4.42389e+06	5.33973e+06	3.06403e+06	4.9409e+06	4.61368e+06	4.84531e+06	5.10876e+06	3.93977e+06	4.48695e+06	4.76278e+06	3.45421e+06		4.42666e+06	4.44214e+06	4.85592e+06	4.16093e+06		1.0035	0.884175	1.09697	0.408577	0.939969	0.524412
P49419|AL7A1_HUMAN	Alpha-aminoadipic semialdehyde dehydrogenase OS=Homo sapiens GN=ALDH7A1 PE=1 SV=5	2.77675e+06	2.60699e+06	2.96916e+06	3.05453e+06	3.03449e+06	2.92115e+06	2.59627e+06	3.06853e+06	3.13174e+06	2.8816e+06	2.92414e+06	3.17719e+06	2.87587e+06	2.99477e+06	3.01935e+06		2.85186e+06	2.90511e+06	2.97916e+06	3.01679e+06		1.01867	0.750853	1.04464	0.472223	1.05783	0.323835
P86210|ENOA_MESAU	Alpha-enolase (Fragments) OS=Mesocricetus auratus GN=ENO1 PE=1 SV=1	854026	868737	704384	1.12941e+06	1.08496e+06	650247	859106	932470	1.21078e+06	1.03815e+06	1.03324e+06	947060	1.34705e+06	1.23978e+06	883331		889140	881697	1.09406e+06	1.1043e+06		0.991629	0.929552	1.23047	0.113281	1.24199	0.0940573
Q9W7L2|ENOA_SCEUN	Alpha-enolase OS=Sceloporus undulatus PE=2 SV=3	4.61232e+06	3.84004e+06	4.31771e+06	4.54536e+06	4.91981e+06	3.95907e+06	4.21044e+06	5.39467e+06	4.9655e+06	4.86185e+06	4.07981e+06	4.79634e+06	5.58008e+06	4.8409e+06	4.31341e+06		4.32885e+06	4.621e+06	4.63572e+06	4.88268e+06		1.06749	0.45878	1.07089	0.444712	1.12794	0.154875
I0J1J1|ENOA_THUAL	Alpha-enolase OS=Thunnus albacares GN=ENO1 PE=1 SV=1	8.89849e+06	9.97207e+06	9.40546e+06	1.00094e+07	1.08888e+07	8.86654e+06	1.12295e+07	1.01189e+07	1.0357e+07	9.71357e+06	9.94106e+06	8.74832e+06	1.22527e+07	9.37645e+06	1.0237e+07		9.57136e+06	1.02759e+07	1.00039e+07	1.01536e+07		1.07361	0.365602	1.04519	0.576836	1.06083	0.486674
Q9HB97|PARVA_RAT	Alpha-parvin OS=Rattus norvegicus GN=Parva PE=1 SV=2	921991	830938	973685	720947	787786	731114	298019	753593	742788	743642	784162	814380	713106	807044	781133		861890	642628	756864	778916		0.745603	0.0398833	0.878144	0.480954	0.90373	0.553522
Q6CUC1|AIM34_KLULA	Altered inheritance of mitochondria protein 34 mitochondrial OS=Kluyveromyces lactis (strain ATCC 8585 / CBS 2359 / DSM 70799 / NBRC 1267 / NRRL Y-1140 / WM37) GN=AIM34 PE=3 SV=1	2.84217e+06	3.04292e+06	2.75982e+06	3.68312e+06	3.30367e+06	2.65309e+06	3.4445e+06	2.78502e+06	3.20281e+06	3.27233e+06	3.46414e+06	2.63913e+06	3.33712e+06	2.9086e+06	2.77709e+06		3.08201e+06	3.04657e+06	3.31309e+06	2.91548e+06		0.988502	0.888911	1.07498	0.369481	0.945969	0.509502
C0HBG1|CPN1B_SALSA	Anamorsin-B OS=Salmo salar GN=ciapin1-2 PE=2 SV=2	668464	1.18997e+06	915077	737122	706425	840881	771620	640324	667498	615997	647653	702445	758609	626859	659530		877657	739813	643716	686861		0.84294	0.157445	0.733448	0.0196411	0.782607	0.0440737
P16157|ANK1_HUMAN	Ankyrin-1 OS=Homo sapiens GN=ANK1 PE=1 SV=3	2.15193e+06	2.47267e+06	2.31e+06	2.15327e+06	3.33745e+06	2.3231e+06	2.89339e+06	2.52966e+06	2.32797e+06	2.30342e+06	2.58049e+06	2.16574e+06	2.9077e+06	2.23279e+06	3.12822e+06		2.27197e+06	2.7709e+06	2.40396e+06	2.60861e+06		1.2196	0.0533112	1.05809	0.572093	1.14817	0.183203
Q8C8R3|ANK2_MOUSE	Ankyrin-2 OS=Mus musculus GN=Ank2 PE=1 SV=2	1.23296e+06	1.10614e+06	1.04367e+06	1.31322e+06	942616	1.07448e+06	1.03582e+06	723605	836764	1.07127e+06	920943	862723	991406	888703	1.0332e+06		1.174e+06	944131	942991	944008		0.804201	0.0211555	0.80323	0.0342102	0.804096	0.0256514
Q5REL2|ANXA1_PONAB	Annexin A1 OS=Pongo abelii GN=ANXA1 PE=2 SV=1	3.49216e+06	3.31483e+06	3.24011e+06	3.69916e+06	3.31763e+06	2.89171e+06	4.41608e+06	3.86797e+06	3.30522e+06	3.92263e+06	3.59024e+06	3.80716e+06	3.75166e+06	3.19411e+06	3.63732e+06		3.43656e+06	3.62335e+06	3.60603e+06	3.59756e+06		1.05435	0.614639	1.04931	0.598681	1.04685	0.588446
P27214|ANX11_BOVIN	Annexin A11 OS=Bos taurus GN=ANXA11 PE=1 SV=1	3.62278e+06	3.57562e+06	3.61138e+06	3.77113e+06	3.75927e+06	2.71032e+06	4.65007e+06	3.70623e+06	3.4871e+06	3.28424e+06	3.14927e+06	3.13841e+06	3.79351e+06	2.7889e+06	3.90022e+06		3.64523e+06	3.70647e+06	3.30687e+06	3.40526e+06		1.0168	0.990544	0.907177	0.361838	0.934169	0.435961
P18484|AP2A2_RAT	AP-2 complex subunit alpha-2 OS=Rattus norvegicus GN=Ap2a2 PE=1 SV=3	907683	922102	937068	877565	913615	1.04813e+06	919588	905292	783634	879840	990945	981629	857500	864848	902427		911105	946657	884806	901601		1.03902	0.551618	0.971136	0.613644	0.989569	0.849473
O57523|APA11_ONCMY	Apolipoprotein A-I-1 OS=Oncorhynchus mykiss PE=2 SV=1	2.90865e+07	3.36779e+07	3.043e+07	3.11616e+07	4.07175e+07	2.34007e+07	5.05077e+07	3.23377e+07	3.91906e+07	3.06821e+07	3.52683e+07	3.29862e+07	3.73017e+07	3.32759e+07	4.47128e+07		3.1089e+07	3.67409e+07	3.5047e+07	3.70692e+07		1.1818	0.318807	1.12731	0.403209	1.19236	0.195106
O57524|APA12_ONCMY	Apolipoprotein A-I-2 OS=Oncorhynchus mykiss PE=2 SV=1	2.724e+07	1.8461e+07	1.7988e+07	1.42752e+07	1.90631e+07	1.33565e+07	2.20765e+07	1.94089e+07	1.70938e+07	1.59507e+07	1.81315e+07	1.6308e+07	2.20224e+07	1.90773e+07	2.61635e+07		1.9491e+07	1.84762e+07	1.70587e+07	2.08928e+07		0.947935	0.754729	0.875205	0.466575	1.07192	0.54508
O00192|ARVC_HUMAN	Armadillo repeat protein deleted in velo-cardio-facial syndrome OS=Homo sapiens GN=ARVCF PE=1 SV=1	5.14674e+06	4.27782e+06	4.885e+06	3.91117e+06	5.15221e+06	4.38958e+06	3.55407e+06	4.87257e+06	4.84072e+06	3.83675e+06	5.18877e+06	4.33773e+06	5.27553e+06	5.47428e+06	8.31161e+06		4.55518e+06	4.49211e+06	4.62208e+06	5.84979e+06		0.986153	0.885417	1.01469	0.926924	1.2842	0.082261
P00507|AATM_RAT	Aspartate aminotransferase mitochondrial OS=Rattus norvegicus GN=Got2 PE=1 SV=2	2.80496e+06	2.48847e+06	2.62074e+06	3.13547e+06	2.76978e+06	2.59012e+06	2.66011e+06	2.57081e+06	2.73712e+06	3.14476e+06	2.8445e+06	2.77499e+06	2.95551e+06	2.75008e+06	2.85602e+06		2.76241e+06	2.64771e+06	2.90879e+06	2.83415e+06		0.958477	0.509549	1.05299	0.403359	1.02597	0.622974
P00506|AATM_PIG	Aspartate aminotransferase mitochondrial OS=Sus scrofa GN=GOT2 PE=1 SV=2	3.07343e+06	2.87798e+06	2.81618e+06	3.68821e+06	2.73182e+06	2.50465e+06	2.99825e+06	2.62454e+06	4.01078e+06	3.51271e+06	3.24273e+06	3.35744e+06	2.82684e+06	2.71008e+06	2.67297e+06		3.11395e+06	2.71482e+06	3.58874e+06	2.89183e+06		0.871824	0.0960697	1.15247	0.0970504	0.928671	0.351084
Q28F67|AATM_XENTR	Aspartate aminotransferase mitochondrial OS=Xenopus tropicalis GN=got2 PE=2 SV=1	6.26793e+06	6.50816e+06	6.33786e+06	6.8146e+06	5.45615e+06	6.1264e+06	5.37832e+06	5.05544e+06	7.25001e+06	6.17086e+06	6.23752e+06	5.95805e+06	5.47085e+06	5.49766e+06	5.94551e+06		6.48214e+06	5.50408e+06	6.5528e+06	5.71802e+06		0.849114	0.0115363	1.0109	0.891954	0.882119	0.0453517
Q9XXK1|ATPA_CAEEL	ATP synthase subunit alpha mitochondrial OS=Caenorhabditis elegans GN=H28O16.1 PE=1 SV=1	5.8556e+06	3.95823e+06	5.94916e+06	4.42678e+06	4.97895e+06	3.20566e+06	4.36586e+06	3.33565e+06	5.31639e+06	4.2202e+06	4.59249e+06	5.42252e+06	3.94451e+06	4.95627e+06	4.32244e+06		5.04744e+06	3.97153e+06	4.70969e+06	4.66143e+06		0.786841	0.0515797	0.933085	0.642532	0.923524	0.54002
P35381|ATPA_DROME	ATP synthase subunit alpha mitochondrial OS=Drosophila melanogaster GN=blw PE=1 SV=2	95308.4	47128.1	87925.3	112053	101196	51299.9	83236	122736	94778.7	148682	67268.1	89090.5	95084.7	112526	84753.9		85603.7	89617.1	103576	95363.8		1.04688	0.826556	1.20995	0.409404	1.11402	0.469781
P08428|ATPA_XENLA	ATP synthase subunit alpha mitochondrial OS=Xenopus laevis GN=atp5a PE=2 SV=1	6.08639e+06	6.25813e+06	6.1321e+06	5.72139e+06	6.18877e+06	7.15473e+06	7.04296e+06	6.18599e+06	6.8878e+06	5.71417e+06	6.41319e+06	6.05949e+06	6.70143e+06	6.43511e+06	6.14625e+06		6.0495e+06	6.64311e+06	6.33839e+06	6.33557e+06		1.09813	0.134265	1.04775	0.490892	1.04729	0.440601
A9NGW4|ATPA_ACHLI	ATP synthase subunit alpha OS=Acholeplasma laidlawii (strain PG-8A) GN=atpA PE=3 SV=1	263998	277637	277567	301746	287777	324592	264724	269235	332680	298952	275490	238740	288915	299660	251282		280237	286582	302374	269649		1.02264	0.771248	1.07899	0.331685	0.962219	0.550881
A5FZ52|ATPA_ACICJ	ATP synthase subunit alpha OS=Acidiphilium cryptum (strain JF-5) GN=atpA PE=3 SV=1	3.02062e+06	2.66741e+06	2.93067e+06	3.60331e+06	2.93588e+06	3.16358e+06	4.45852e+06	3.68565e+06	4.11091e+06	3.59727e+06	3.2248e+06	3.15681e+06	3.33099e+06	3.57638e+06	3.1066e+06		3.0555e+06	3.56091e+06	3.64433e+06	3.2927e+06		1.16541	0.123466	1.19271	0.086464	1.07763	0.390181
A8MJW1|ATPA_ALKOO	ATP synthase subunit alpha OS=Alkaliphilus oremlandii (strain OhILAs) GN=atpA PE=3 SV=1	1.36537e+06	1.48155e+06	1.39682e+06	1.64748e+06	1.53016e+06	1.78547e+06	2.09878e+06	1.52093e+06	1.69778e+06	1.40957e+06	1.59138e+06	1.35161e+06	1.71823e+06	1.63859e+06	1.29439e+06		1.47281e+06	1.73383e+06	1.56624e+06	1.5007e+06		1.17723	0.084816	1.06344	0.515607	1.01894	0.870486
A9AVV2|ATPA_HERA2	ATP synthase subunit alpha OS=Herpetosiphon aurantiacus (strain ATCC 23779 / DSM 785) GN=atpA PE=3 SV=1	1.51244e+07	1.57864e+07	1.54755e+07	1.74836e+07	1.54689e+07	1.70311e+07	2.1437e+07	1.52771e+07	1.84775e+07	1.53384e+07	1.64079e+07	1.26427e+07	1.69126e+07	1.64416e+07	1.48579e+07		1.59675e+07	1.73035e+07	1.67413e+07	1.52137e+07		1.08367	0.396617	1.04846	0.615797	0.952794	0.531379
B0UE41|ATPA_METS4	ATP synthase subunit alpha OS=Methylobacterium sp. (strain 4-46) GN=atpA PE=3 SV=1	3.26435e+06	3.50685e+06	3.61109e+06	3.69598e+06	3.36691e+06	3.93127e+06	4.97605e+06	4.36752e+06	4.091e+06	3.29185e+06	3.58373e+06	3.0513e+06	3.31045e+06	3.38143e+06	3.66377e+06		3.51957e+06	4.16044e+06	3.65553e+06	3.35174e+06		1.18209	0.0605123	1.03863	0.68433	0.952315	0.532298
P00829|ATPB_BOVIN	ATP synthase subunit beta mitochondrial OS=Bos taurus GN=ATP5B PE=1 SV=2	1.66317e+06	1.47152e+06	1.74266e+06	2.40562e+06	1.66532e+06	1.78158e+06	2.11293e+06	2.07672e+06	2.3904e+06	2.13201e+06	2.07339e+06	2.07555e+06	1.81705e+06	1.73334e+06	1.64323e+06		1.82074e+06	1.90914e+06	2.1986e+06	1.81729e+06		1.04855	0.534249	1.20753	0.0616516	0.998106	0.904022
P46561|ATPB_CAEEL	ATP synthase subunit beta mitochondrial OS=Caenorhabditis elegans GN=atp-2 PE=1 SV=2	1.38902e+06	1.69071e+06	1.52658e+06	1.24161e+06	1.60179e+06	1.76503e+06	1.7937e+06	1.49201e+06	1.51227e+06	1.43996e+06	1.55083e+06	1.382e+06	1.42408e+06	1.32522e+06	1.3572e+06		1.46198e+06	1.66313e+06	1.50102e+06	1.37213e+06		1.13759	0.0643212	1.0267	0.658762	0.938538	0.402637
Q9PTY0|ATPB_CYPCA	ATP synthase subunit beta mitochondrial OS=Cyprinus carpio GN=atp5b PE=2 SV=1	2.33374e+06	2.42151e+06	2.48472e+06	3.03275e+06	2.55248e+06	2.88459e+06	2.38978e+06	2.58927e+06	2.49392e+06	2.30028e+06	2.2355e+06	3.14605e+06	2.06648e+06	2.08855e+06	2.47861e+06		2.56818e+06	2.60403e+06	2.34323e+06	2.44492e+06		1.01396	0.850219	0.912409	0.371453	0.952007	0.513303
Q55CS9|ATPB_DICDI	ATP synthase subunit beta mitochondrial OS=Dictyostelium discoideum GN=atp5b PE=1 SV=1	7.22728e+06	5.9594e+06	6.3416e+06	7.35043e+06	5.2265e+06	6.64477e+06	6.83576e+06	6.05138e+06	7.45234e+06	6.53464e+06	5.99153e+06	6.0899e+06	5.99357e+06	6.99742e+06	4.66289e+06		6.71968e+06	6.1896e+06	6.6595e+06	5.93594e+06		0.921116	0.358708	0.991045	0.924657	0.883368	0.160037
Q05825|ATPB_DROME	ATP synthase subunit beta mitochondrial OS=Drosophila melanogaster GN=ATPsyn-beta PE=1 SV=3	1.15469e+07	1.26689e+07	1.41157e+07	1.36552e+07	1.50148e+07	1.4475e+07	1.19157e+07	1.46085e+07	1.29539e+07	1.32712e+07	1.34019e+07	1.3101e+07	1.49773e+07	1.33589e+07	1.20349e+07		1.29967e+07	1.40035e+07	1.3209e+07	1.3368e+07		1.07747	0.290541	1.01633	0.796274	1.02857	0.681767
P56480|ATPB_MOUSE	ATP synthase subunit beta mitochondrial OS=Mus musculus GN=Atp5b PE=1 SV=2	944659	904203	919027	943363	1.09173e+06	1.0621e+06	975882	1.06056e+06	901500	945464	1.09844e+06	997955	1.08733e+06	861377	1.00981e+06		927813	1.04757e+06	981800	989118		1.12907	0.0659401	1.05819	0.432126	1.06607	0.335305
P23704|ATPB_NEUCR	ATP synthase subunit beta mitochondrial OS=Neurospora crassa (strain ATCC 24698 / 74-OR23-1A / CBS 708.71 / DSM 1257 / FGSC 987) GN=atp-2 PE=2 SV=1	882158	990289	968922	1.0587e+06	1.07761e+06	1.21915e+06	1.08654e+06	1.09498e+06	1.08526e+06	922184	1.132e+06	1.52408e+06	1.01793e+06	1.03791e+06	1.185e+06		975018	1.11957e+06	1.04648e+06	1.19123e+06		1.14825	0.112684	1.0733	0.451298	1.22175	0.036839
P42467|ATPB_PEPNI	ATP synthase subunit beta (Fragment) OS=Peptococcus niger GN=atpD PE=3 SV=1	573503	501890	608161	1.50285e+06	597933	1.04821e+06	471190	431923	443031	345989	501126	567797	406387	501147	509630		796602	637315	430049	496240		0.800042	0.411321	0.539854	0.039181	0.622946	0.100831
Q39ZU1|ATPB3_PELCD	ATP synthase subunit beta 3 OS=Pelobacter carbinolicus (strain DSM 2380 / Gra Bd 1) GN=atpD3 PE=3 SV=1	1.66922e+06	1.29035e+06	1.34287e+06	1.51454e+06	1.35144e+06	1.56386e+06	944756	1.06757e+06	1.39067e+06	1.16519e+06	1.25672e+06	1.37554e+06	1.34174e+06	1.24139e+06	1.32735e+06		1.45425e+06	1.23191e+06	1.27086e+06	1.3215e+06		0.84711	0.074937	0.873897	0.213214	0.908721	0.348134
B3EST8|ATPB_AMOA5	ATP synthase subunit beta OS=Amoebophilus asiaticus (strain 5a2) GN=atpD PE=3 SV=1	567135	427379	419985	803866	484487	550570	336708	395743	681843	348331	491109	565258	371639	467674	629099		554591	441877	507094	508418		0.796762	0.231143	0.914357	0.623657	0.916743	0.680593
Q5PAN2|ATPB_ANAMM	ATP synthase subunit beta OS=Anaplasma marginale (strain St. Maries) GN=atpD PE=3 SV=1	1.38559e+07	1.49672e+07	1.36411e+07	1.67299e+07	1.25894e+07	1.40888e+07	1.18438e+07	1.26081e+07	2.00797e+07	1.5453e+07	1.62998e+07	1.35138e+07	1.37544e+07	1.61521e+07	1.06699e+07		1.47985e+07	1.27825e+07	1.72775e+07	1.35225e+07		0.86377	0.108777	1.16752	0.119746	0.913777	0.269834
A9WWS2|ATPB_BRUSI	ATP synthase subunit beta OS=Brucella suis (strain ATCC 23445 / NCTC 10510) GN=atpD PE=3 SV=1	2.69787e+06	2.75025e+06	2.74316e+06	2.65333e+06	2.78162e+06	2.97006e+06	2.29795e+06	2.64817e+06	2.45161e+06	2.60571e+06	2.69976e+06	3.10018e+06	2.58878e+06	2.67322e+06	2.7516e+06		2.71115e+06	2.67445e+06	2.58569e+06	2.77845e+06		0.986463	0.774524	0.953724	0.479296	1.02482	0.721791
B8I579|ATPB_CLOCE	ATP synthase subunit beta OS=Clostridium cellulolyticum (strain ATCC 35319 / DSM 5812 / JCM 6584 / H10) GN=atpD PE=3 SV=1	214034	245929	170963	184699	142828	177588	210573	144306	194708	158056	148737	231763	149578	158778	208165		203906	168824	167167	187071		0.827948	0.116176	0.819823	0.136876	0.917437	0.432638
Q2VZN2|ATPB_MAGSA	ATP synthase subunit beta OS=Magnetospirillum magneticum (strain AMB-1 / ATCC 700264) GN=atpD PE=3 SV=1	2.23613e+07	2.36344e+07	2.50584e+07	3.29747e+07	2.43946e+07	1.98392e+07	2.8047e+07	2.52706e+07	3.44312e+07	3.06324e+07	2.94988e+07	2.73762e+07	3.04378e+07	2.44346e+07	2.2588e+07		2.60072e+07	2.43879e+07	3.15208e+07	2.62091e+07		0.937735	0.530576	1.212	0.065238	1.00776	0.892323
Q1CX36|ATPB_MYXXD	ATP synthase subunit beta OS=Myxococcus xanthus (strain DK 1622) GN=atpD PE=3 SV=1	402476	387926	327609	485912	326821	212703	1.06139e+06	1.14945e+06	235338	132076	205821	389973	205611	120840	356333		400981	687591	191078	268189		1.71477	0.36639	0.476527	0.049215	0.668833	0.154675
Q2RV18|ATPB_RHORT	ATP synthase subunit beta OS=Rhodospirillum rubrum (strain ATCC 11170 / ATH 1.1.1 / DSM 467 / LMG 4362 / NCIB 8255 / S1) GN=atpD PE=3 SV=1	7.58218e+06	7.07616e+06	7.65141e+06	1.06068e+07	8.1852e+06	6.84833e+06	6.92672e+06	7.93607e+06	1.18605e+07	8.52609e+06	8.89262e+06	9.41575e+06	7.99433e+06	9.04675e+06	8.47805e+06		8.22913e+06	7.47408e+06	9.75973e+06	8.73372e+06		0.908247	0.36137	1.186	0.102231	1.06132	0.454421
A8F2U0|ATPB_RICM5	ATP synthase subunit beta OS=Rickettsia massiliae (strain Mtu5) GN=atpD PE=3 SV=2	1.99408e+07	1.81808e+07	1.84349e+07	2.49211e+07	2.00757e+07	1.62371e+07	1.46256e+07	1.8896e+07	2.68888e+07	2.5125e+07	2.11248e+07	2.18112e+07	2.21142e+07	2.07336e+07	1.59102e+07		2.03694e+07	1.74586e+07	2.43795e+07	2.01423e+07		0.8571	0.130028	1.19687	0.0977551	0.988852	0.906806
P42469|ATPB_STIAU	ATP synthase subunit beta OS=Stigmatella aurantiaca GN=atpD PE=3 SV=1	325580	351883	294235	338765	303867	289360	266954	251008	306072	330026	257554	320455	251043	357220	231248		327616	277797	297884	289992		0.847937	0.0870083	0.909248	0.330493	0.885158	0.155039
B5XKQ1|ATPB_STRPZ	ATP synthase subunit beta OS=Streptococcus pyogenes serotype M49 (strain NZ131) GN=atpD PE=3 SV=1	1.2317e+06	1.25771e+06	1.19083e+06	1.36058e+06	1.17387e+06	1.22669e+06	1.3058e+06	1.19379e+06	1.76639e+06	1.24737e+06	1.23975e+06	1.49965e+06	1.23413e+06	1.35699e+06	1.77535e+06		1.26021e+06	1.22504e+06	1.41784e+06	1.46653e+06		0.972093	0.749376	1.12508	0.275223	1.16372	0.114414
C5BKJ5|ATPB_TERTT	ATP synthase subunit beta OS=Teredinibacter turnerae (strain ATCC 39867 / T7901) GN=atpD PE=3 SV=1	1.24754e+06	1.35299e+06	1.22522e+06	1.30953e+06	1.41438e+06	1.66254e+06	1.27733e+06	1.28272e+06	1.19515e+06	1.11299e+06	1.59237e+06	1.23989e+06	1.47398e+06	1.30745e+06	1.39965e+06		1.28382e+06	1.40925e+06	1.30017e+06	1.35524e+06		1.0977	0.287687	1.01274	0.989889	1.05563	0.519519
B5YI24|ATPB_THEYD	ATP synthase subunit beta OS=Thermodesulfovibrio yellowstonii (strain ATCC 51303 / DSM 11347 / YP87) GN=atpD PE=3 SV=1	7.15245e+06	6.39996e+06	6.2896e+06	6.32347e+06	7.18728e+06	7.63247e+06	6.80052e+06	7.53002e+06	6.38817e+06	6.15191e+06	7.64503e+06	7.14539e+06	7.78452e+06	6.66958e+06	6.87295e+06		6.54137e+06	7.28757e+06	6.72837e+06	7.11811e+06		1.11407	0.0971295	1.02859	0.710969	1.08817	0.18975
Q9CPQ8|ATP5L_MOUSE	ATP synthase subunit g mitochondrial OS=Mus musculus GN=Atp5l PE=1 SV=1	3.182e+06	3.35723e+06	3.68583e+06	4.30183e+06	3.43663e+06	4.73638e+06	2.84936e+06	3.47957e+06	3.56884e+06	3.1187e+06	3.83645e+06	3.27021e+06	3.35949e+06	4.59974e+06	3.05899e+06		3.63172e+06	3.62549e+06	3.508e+06	3.57211e+06		0.998283	0.912621	0.965932	0.790672	0.983585	0.835828
P05631|ATPG_BOVIN	ATP synthase subunit gamma mitochondrial OS=Bos taurus GN=ATP5C1 PE=1 SV=3	1.56491e+07	1.4144e+07	1.50661e+07	1.25749e+07	1.83502e+07	3.51248e+07	7.87143e+06	1.34868e+07	1.27977e+07	1.33119e+07	1.39917e+07	1.23643e+07	1.16652e+07	1.44221e+07	1.28399e+07		1.43585e+07	1.87083e+07	1.33671e+07	1.28229e+07		1.30294	0.556877	0.930952	0.758748	0.893051	0.58802
Q9WUA3|PFKAP_MOUSE	ATP-dependent 6-phosphofructokinase platelet type OS=Mus musculus GN=Pfkp PE=1 SV=1	562177	430172	516729	439478	470339	523278	411903	474322	437267	536675	472038	553559	536225	477704	474851		487139	469961	481993	510585		0.964736	0.665717	0.989437	0.923558	1.04813	0.509278
P47860|PFKAP_RAT	ATP-dependent 6-phosphofructokinase platelet type OS=Rattus norvegicus GN=Pfkp PE=2 SV=2	1.10341e+06	970956	1.09632e+06	947050	1.154e+06	988908	926297	1.15214e+06	1.05703e+06	806463	1.0918e+06	1.19314e+06	1.06009e+06	910534	1.13329e+06		1.02943e+06	1.05534e+06	985098	1.07426e+06		1.02516	0.786778	0.956933	0.577928	1.04355	0.634231
P52034|PFKA_DROME	ATP-dependent 6-phosphofructokinase OS=Drosophila melanogaster GN=Pfk PE=2 SV=2	1.54276e+06	1.95011e+06	1.36605e+06	1.55328e+06	1.807e+06	1.52703e+06	1.80663e+06	1.53946e+06	1.77492e+06	1.64031e+06	1.53163e+06	1.50149e+06	1.94608e+06	1.67663e+06	1.42304e+06		1.60305e+06	1.67003e+06	1.64895e+06	1.63681e+06		1.04178	0.591768	1.02863	0.70604	1.02106	0.796748
Q5U2U0|CLPX_RAT	ATP-dependent Clp protease ATP-binding subunit clpX-like mitochondrial OS=Rattus norvegicus GN=Clpx PE=2 SV=1	282129	273253	256343	358263	286879	336949	242319	242229	215930	218568	195730	240484	203072	394246	334268		292497	277094	210076	293017		0.94734	0.662621	0.718216	0.0288801	1.00178	0.85048
Q6BME5|SUB2_DEBHA	ATP-dependent RNA helicase SUB2 OS=Debaryomyces hansenii (strain ATCC 36239 / CBS 767 / JCM 1990 / NBRC 0083 / IGC 2968) GN=SUB2 PE=3 SV=2	3.01214e+06	2.93866e+06	2.98022e+06	2.90328e+06	3.23111e+06	3.28288e+06	2.56125e+06	3.60872e+06	3.02434e+06	2.98346e+06	3.28719e+06	2.88055e+06	3.19101e+06	3.24759e+06	2.80289e+06		2.95858e+06	3.17099e+06	3.09833e+06	3.03051e+06		1.0718	0.377727	1.04724	0.546023	1.02431	0.749361
Q8S2A7|FTSH3_ORYSJ	ATP-dependent zinc metalloprotease FTSH 3 mitochondrial OS=Oryza sativa subsp. japonica GN=FTSH3 PE=3 SV=1	907572	943987	904818	952079	831043	1.2303e+06	763626	936865	1.01923e+06	839400	951545	876284	832446	1.03723e+06	851050		927114	940460	936724	899254		1.01439	0.979991	1.01037	0.939009	0.96995	0.702956
Q5RGU1|ADCK3_DANRE	Atypical kinase ADCK3 mitochondrial OS=Danio rerio GN=adck3 PE=2 SV=2	1.82071e+06	2.04223e+06	2.05811e+06	2.10889e+06	1.97363e+06	2.24003e+06	1.89628e+06	2.0288e+06	2.13427e+06	2.02034e+06	2.27948e+06	2.12918e+06	1.8512e+06	2.10068e+06	1.88816e+06		2.00749e+06	2.03469e+06	2.1447e+06	1.99231e+06		1.01355	0.82684	1.06835	0.312722	0.992438	0.89455
P21550|ENOB_MOUSE	Beta-enolase OS=Mus musculus GN=Eno3 PE=1 SV=3	3.14205e+06	2.80948e+06	2.72233e+06	2.77622e+06	3.04467e+06	2.97013e+06	3.91615e+06	2.98626e+06	3.33591e+06	2.95046e+06	3.04902e+06	2.89156e+06	3.74086e+06	3.08713e+06	3.20277e+06		2.86252e+06	3.2293e+06	3.1118e+06	3.23058e+06		1.12813	0.137273	1.08708	0.30763	1.12858	0.128594
B5DGQ7|ENOB_SALSA	Beta-enolase OS=Salmo salar GN=ENO3 PE=1 SV=1	2.67799e+07	2.94864e+07	2.71653e+07	3.48467e+07	4.86569e+07	2.39437e+07	3.05484e+07	3.56966e+07	3.42251e+07	3.49934e+07	3.29029e+07	2.852e+07	3.9158e+07	3.19976e+07	3.70489e+07		2.95696e+07	3.47114e+07	3.40405e+07	3.41811e+07		1.17389	0.278048	1.1512	0.268846	1.15596	0.243823
P07814|SYEP_HUMAN	Bifunctional glutamate/proline--tRNA ligase OS=Homo sapiens GN=EPRS PE=1 SV=5	1.62924e+06	1.77134e+06	1.5506e+06	1.32316e+06	1.60792e+06	1.65781e+06	1.57148e+06	1.61332e+06	1.48762e+06	1.55633e+06	1.34356e+06	1.51497e+06	1.54108e+06	1.37036e+06	1.53692e+06		1.56859e+06	1.61263e+06	1.46251e+06	1.49083e+06		1.02808	0.609253	0.932372	0.347226	0.950431	0.474501
Q5X4J1|GLND_LEGPA	Bifunctional uridylyltransferase/uridylyl-removing enzyme OS=Legionella pneumophila (strain Paris) GN=glnD PE=3 SV=1	832605	779509	757829	836036	784397	732556	799429	869976	770796	793830	846695	693334	845984	839664	764559		801495	796589	803774	785885		0.993879	0.906225	1.00284	0.963948	0.980524	0.71681
Q06862|ACCC_NOSS1	Biotin carboxylase OS=Nostoc sp. (strain PCC 7120 / UTEX 2576) GN=accC PE=3 SV=1	1.56078e+06	1.50137e+06	1.70266e+06	1.59663e+06	1.72327e+06	1.97106e+06	1.60746e+06	1.65621e+06	1.42766e+06	1.46465e+06	1.49919e+06	1.62977e+06	1.59779e+06	1.57973e+06	1.6094e+06		1.59036e+06	1.7395e+06	1.46384e+06	1.60417e+06		1.09378	0.126769	0.920443	0.181297	1.00869	0.861422
Q5PQZ7|POPD1_DANRE	Blood vessel epicardial substance OS=Danio rerio GN=bves PE=2 SV=1	2.70785e+06	2.67389e+06	2.99344e+06	2.62028e+06	3.09061e+06	3.2861e+06	4.14365e+06	4.857e+06	3.71632e+06	3.47462e+06	3.81914e+06	3.72994e+06	3.64343e+06	3.77171e+06	3.42923e+06		2.74887e+06	3.84434e+06	3.67003e+06	3.64358e+06		1.39852	0.00137704	1.33511	0.00512366	1.32548	0.00356624
Q8BH59|CMC1_MOUSE	Calcium-binding mitochondrial carrier protein Aralar1 OS=Mus musculus GN=Slc25a12 PE=1 SV=1	4.45353e+06	4.17979e+06	3.82591e+06	4.34318e+06	3.82305e+06	4.26257e+06	2.86891e+06	3.52267e+06	3.62625e+06	4.9964e+06	3.98791e+06	3.8261e+06	3.60257e+06	4.88616e+06	3.10398e+06		4.2006e+06	3.6193e+06	4.20352e+06	3.8547e+06		0.861614	0.139308	1.00069	0.950688	0.917655	0.347509
Q8HXW2|CMC2_MACFA	Calcium-binding mitochondrial carrier protein Aralar2 OS=Macaca fascicularis GN=SLC25A13 PE=2 SV=1	2.32414e+06	2.15532e+06	2.26512e+06	2.36538e+06	2.03488e+06	1.77639e+06	1.32325e+06	1.7983e+06	2.22056e+06	2.38331e+06	2.02972e+06	2.25737e+06	1.89518e+06	2.07e+06	1.73587e+06		2.27749e+06	1.73321e+06	2.21119e+06	1.9896e+06		0.761016	0.00363276	0.970891	0.733664	0.873595	0.113599
Q9SY55|ECA3_ARATH	Calcium-transporting ATPase 3 endoplasmic reticulum-type OS=Arabidopsis thaliana GN=ECA3 PE=2 SV=3	715780	551462	819300	644265	648782	609585	506718	891130	600873	844371	773916	700143	776923	967259	649693		682702	664054	739720	773504		0.972685	0.756151	1.08352	0.549874	1.133	0.32575
P35316|ATC_ARTSF	Calcium-transporting ATPase sarcoplasmic/endoplasmic reticulum type OS=Artemia franciscana PE=2 SV=1	1.97406e+06	2.03917e+06	2.01118e+06	1.43207e+06	1.9474e+06	2.31227e+06	1.40579e+06	2.0252e+06	2.07938e+06	1.93316e+06	2.30512e+06	1.65842e+06	2.23743e+06	2.26124e+06	1.94497e+06		1.86412e+06	1.92267e+06	2.10588e+06	2.02552e+06		1.03141	0.818076	1.12969	0.28138	1.08658	0.438225
Q292Q0|ATC1_DROPS	Calcium-transporting ATPase sarcoplasmic/endoplasmic reticulum type OS=Drosophila pseudoobscura pseudoobscura GN=Ca-P60A PE=3 SV=2	783213	972623	879145	729258	781132	518956	491337	772543	673024	875615	701045	983114	703138	839171	664346		841060	640992	749895	797442		0.762124	0.0264832	0.891607	0.377543	0.94814	0.621942
P11730|KCC2G_RAT	Calcium/calmodulin-dependent protein kinase type II subunit gamma OS=Rattus norvegicus GN=Camk2g PE=2 SV=1	3.67505e+06	3.81795e+06	3.77493e+06	3.56248e+06	3.85825e+06	3.79878e+06	4.2447e+06	3.95079e+06	3.29605e+06	4.30158e+06	3.73675e+06	3.47309e+06	3.74962e+06	3.83314e+06	3.05068e+06		3.7076e+06	3.96313e+06	3.77813e+06	3.52663e+06		1.06892	0.331389	1.01902	0.854441	0.951189	0.428447
P26932|CNN1_CHICK	Calponin-1 OS=Gallus gallus GN=CNN1 PE=1 SV=2	2.57114e+06	2.6699e+06	2.78014e+06	2.36082e+06	2.88401e+06	2.62938e+06	2.97998e+06	2.79433e+06	2.41913e+06	2.51e+06	2.65352e+06	2.66579e+06	3.07582e+06	2.31622e+06	2.81349e+06		2.5955e+06	2.82192e+06	2.52755e+06	2.71783e+06		1.08724	0.20645	0.97382	0.717677	1.04713	0.515031
Q5U3U3|CPT2_DANRE	Carnitine O-palmitoyltransferase 2 mitochondrial OS=Danio rerio GN=cpt2 PE=2 SV=2	865735	765625	811752	764697	606700	435812	621142	485126	446317	656651	557948	572162	391556	358437	666743		801952	537195	553639	497225		0.669859	0.00542195	0.690364	0.0136806	0.620018	0.00107021
P23786|CPT2_HUMAN	Carnitine O-palmitoyltransferase 2 mitochondrial OS=Homo sapiens GN=CPT2 PE=1 SV=2	1.37307e+06	1.4222e+06	1.37655e+06	1.39479e+06	1.25513e+06	1.31968e+06	1.49327e+06	1.30512e+06	1.44211e+06	1.2373e+06	1.4759e+06	1.32025e+06	1.32902e+06	1.31375e+06	1.6342e+06		1.39165e+06	1.3433e+06	1.38511e+06	1.3993e+06		0.965256	0.567561	0.995296	0.913693	1.0055	0.985529
A4IGI7|CTNA2_XENTR	Catenin alpha-2 OS=Xenopus tropicalis GN=ctnna2 PE=2 SV=1	1.02015e+06	983009	998736	978446	935790	758276	817994	909413	819955	988741	945126	895082	864748	1.0829e+06	1.05045e+06		995085	855368	917941	973295		0.859593	0.0378583	0.922475	0.272564	0.978102	0.699694
P35222|CTNB1_HUMAN	Catenin beta-1 OS=Homo sapiens GN=CTNNB1 PE=1 SV=1	5.38017e+06	5.28581e+06	5.22865e+06	4.88156e+06	5.60345e+06	5.86092e+06	4.85673e+06	5.45753e+06	4.31839e+06	4.98336e+06	4.9069e+06	5.08834e+06	5.48459e+06	5.35548e+06	4.72508e+06		5.19405e+06	5.44466e+06	4.73621e+06	5.16337e+06		1.04825	0.451432	0.911854	0.160467	0.994094	0.908529
O15247|CLIC2_HUMAN	Chloride intracellular channel protein 2 OS=Homo sapiens GN=CLIC2 PE=1 SV=3	3.2159e+06	3.2838e+06	3.12245e+06	3.12123e+06	3.07861e+06	3.39667e+06	2.72319e+06	3.16448e+06	3.02669e+06	2.8574e+06	3.23886e+06	4.10128e+06	3.07603e+06	3.33613e+06	3.63439e+06		3.18584e+06	3.09074e+06	3.04098e+06	3.53696e+06		0.970148	0.625287	0.95453	0.518165	1.11021	0.15746
Q12873|CHD3_HUMAN	Chromodomain-helicase-DNA-binding protein 3 OS=Homo sapiens GN=CHD3 PE=1 SV=3	5.49671e+06	6.57901e+06	5.35817e+06	6.51438e+06	7.58031e+06	6.89567e+06	7.41484e+06	6.31011e+06	6.43285e+06	5.67796e+06	5.76238e+06	6.23481e+06	7.12723e+06	5.94095e+06	6.87389e+06		5.98707e+06	7.05023e+06	5.95773e+06	6.54422e+06		1.17758	0.0279536	0.9951	0.978179	1.09306	0.202367
Q7ZVY5|CISY_DANRE	Citrate synthase mitochondrial OS=Danio rerio GN=cs PE=2 SV=1	6.79995e+06	6.51902e+06	6.61657e+06	7.19932e+06	7.02974e+06	7.21773e+06	7.35116e+06	7.64449e+06	7.2031e+06	7.3192e+06	7.06718e+06	7.4845e+06	7.05471e+06	7.04898e+06	6.38171e+06		6.78372e+06	7.31078e+06	7.19649e+06	6.99247e+06		1.0777	0.159655	1.06085	0.293507	1.03077	0.571086
Q7ZWZ5|CISY_XENLA	Citrate synthase mitochondrial OS=Xenopus laevis GN=cs PE=2 SV=1	2.4805e+06	2.36168e+06	2.39081e+06	2.84527e+06	2.49414e+06	2.5528e+06	2.75972e+06	2.4825e+06	2.72489e+06	2.52529e+06	2.78299e+06	2.3389e+06	2.62965e+06	2.93758e+06	2.35895e+06		2.51957e+06	2.57229e+06	2.67772e+06	2.56627e+06		1.02092	0.727727	1.06277	0.375589	1.01854	0.795596
Q9I8E6|COPG2_TAKRU	Coatomer subunit gamma-2 OS=Takifugu rubripes GN=copg2 PE=3 SV=1	1.1568e+06	1.30278e+06	1.1595e+06	1.03192e+06	1.16279e+06	1.18025e+06	905821	957865	956366	984454	908043	1.12927e+06	1.08448e+06	1.01365e+06	1.06293e+06		1.16275e+06	1.05168e+06	949621	1.07258e+06		0.904476	0.153458	0.816702	0.0170051	0.922453	0.275783
Q5G6V9|COF2_PIG	Cofilin-2 OS=Sus scrofa GN=CFL2 PE=2 SV=4	5.39219e+06	5.40634e+06	5.50431e+06	5.3589e+06	5.32273e+06	5.875e+06	5.06309e+06	5.45106e+06	6.01522e+06	5.29719e+06	5.6724e+06	5.69873e+06	5.36483e+06	6.08392e+06	5.32249e+06		5.41544e+06	5.42797e+06	5.6616e+06	5.61749e+06		1.00231	0.986547	1.04546	0.465772	1.03731	0.519439
Q5U4Y2|COF2_XENTR	Cofilin-2 OS=Xenopus tropicalis GN=cfl2 PE=2 SV=1	3.56292e+06	3.37433e+06	4.05013e+06	3.98078e+06	3.99258e+06	3.93832e+06	3.7539e+06	4.38007e+06	4.61805e+06	3.9012e+06	4.24289e+06	3.48036e+06	4.25561e+06	4.01979e+06	3.52701e+06		3.74204e+06	4.01622e+06	4.25404e+06	3.82069e+06		1.07327	0.294138	1.13683	0.0918326	1.02102	0.766814
Q5RF83|CIRBP_PONAB	Cold-inducible RNA-binding protein OS=Pongo abelii GN=CIRBP PE=2 SV=1	1.84191e+06	1.8442e+06	2.06123e+06	2.10779e+06	1.97262e+06	1.14261e+06	3.63774e+06	2.36159e+06	2.21641e+06	2.20396e+06	2.0957e+06	2.15154e+06	2.36153e+06	1.89025e+06	2.80881e+06		1.96378e+06	2.27864e+06	2.17203e+06	2.30303e+06		1.16033	0.687705	1.10604	0.575593	1.17275	0.376945
Q28IQ9|CIRBP_XENTR	Cold-inducible RNA-binding protein OS=Xenopus tropicalis GN=cirbp PE=2 SV=1	5.49109e+06	6.06741e+06	5.23908e+06	5.64631e+06	5.74278e+06	4.68401e+06	8.29573e+06	6.27225e+06	6.38637e+06	5.178e+06	5.8681e+06	4.88611e+06	6.35397e+06	7.13934e+06	6.45891e+06		5.61097e+06	6.24869e+06	5.81082e+06	6.20958e+06		1.11366	0.414659	1.03562	0.775872	1.10668	0.385952
P02454|CO1A1_RAT	Collagen alpha-1(I) chain OS=Rattus norvegicus GN=Col1a1 PE=1 SV=5	1.51802e+06	1.809e+06	1.62835e+06	2.07329e+06	1.43508e+06	2.72239e+06	2.26862e+06	1.42117e+06	1.50796e+06	1.35392e+06	1.66779e+06	1.46589e+06	1.4123e+06	1.71199e+06	1.64064e+06		1.75716e+06	1.96182e+06	1.50989e+06	1.5577e+06		1.11647	0.54886	0.859279	0.288959	0.886488	0.365305
O93484|CO1A2_ONCMY	Collagen alpha-2(I) chain OS=Oncorhynchus mykiss GN=col1a2 PE=2 SV=2	4.25702e+06	4.03707e+06	3.98443e+06	3.10046e+06	3.40648e+06	3.25774e+06	4.90168e+06	5.99584e+06	3.41113e+06	4.1518e+06	3.76654e+06	3.44615e+06	4.0056e+06	4.17667e+06	3.42651e+06		3.84475e+06	4.39043e+06	3.77649e+06	3.76373e+06		1.14193	0.375005	0.982247	0.914016	0.978929	0.880172
P98093|CO3_ONCMY	Complement C3 (Fragment) OS=Oncorhynchus mykiss GN=c3 PE=1 SV=1	1.04654e+07	1.09522e+07	1.0937e+07	1.26259e+07	1.20576e+07	1.26868e+07	9.6784e+06	1.07564e+07	1.08276e+07	8.32904e+06	1.1664e+07	1.01843e+07	9.38308e+06	1.16165e+07	1.02408e+07		1.12451e+07	1.12948e+07	1.02736e+07	1.03562e+07		1.00442	0.985244	0.913603	0.284638	0.920951	0.327348
P06682|CO9_ONCMY	Complement component C9 (Fragment) OS=Oncorhynchus mykiss GN=c9 PE=2 SV=2	1.34066e+06	1.49131e+06	1.41184e+06	1.48752e+06	1.75925e+06	1.63506e+06	2.00788e+06	1.44236e+06	1.65796e+06	1.40522e+06	1.56755e+06	1.84234e+06	1.74501e+06	1.2445e+06	1.87739e+06		1.43283e+06	1.71114e+06	1.54358e+06	1.67731e+06		1.19423	0.0744778	1.07729	0.461295	1.17063	0.124606
Q6P2U9|CSN3_DANRE	COP9 signalosome complex subunit 3 OS=Danio rerio GN=cops3 PE=2 SV=1	563021	492864	514258	469223	454649	592962	280279	534458	350032	440331	571862	800041	528280	1.15656e+06	529847		509841	465587	454075	753683		0.913199	0.482271	0.89062	0.49133	1.47827	0.0727163
Q02874|H2AY_RAT	Core histone macro-H2A.1 OS=Rattus norvegicus GN=H2afy PE=1 SV=4	5.29803e+06	4.42887e+06	5.39125e+06	4.81847e+06	5.12453e+06	6.04601e+06	3.22941e+06	5.38759e+06	4.60937e+06	4.64762e+06	5.14191e+06	4.67457e+06	5.12831e+06	5.0549e+06	4.2822e+06		4.98415e+06	4.94688e+06	4.79963e+06	4.78499e+06		0.992522	0.772918	0.962978	0.755019	0.960041	0.705692
P18294|KCRF_STRPU	Creatine kinase flagellar OS=Strongylocentrotus purpuratus PE=1 SV=1	1.90727e+07	1.66119e+07	2.03174e+07	1.60733e+07	1.662e+07	1.59483e+07	1.35045e+07	1.64745e+07	2.14068e+07	1.87389e+07	1.936e+07	1.53749e+07	1.95899e+07	1.84124e+07	1.28169e+07		1.80188e+07	1.56368e+07	1.98352e+07	1.65485e+07		0.867805	0.132483	1.10081	0.315855	0.918403	0.305105
P24722|KCRT_ONCMY	Creatine kinase testis isozyme OS=Oncorhynchus mykiss GN=tck1 PE=2 SV=1	4.98511e+06	4.06022e+06	4.8443e+06	3.67726e+06	4.41141e+06	4.57152e+06	5.92684e+06	5.99071e+06	4.36589e+06	5.04693e+06	4.60964e+06	4.10919e+06	4.58684e+06	4.61628e+06	4.74989e+06		4.39172e+06	5.22512e+06	4.67415e+06	4.51555e+06		1.18977	0.0615571	1.06431	0.468266	1.0282	0.693912
Q9XSC6|KCRM_BOVIN	Creatine kinase M-type OS=Bos taurus GN=CKM PE=1 SV=2	3.05027e+06	3.26518e+06	3.45755e+06	2.73155e+06	3.2399e+06	3.34554e+06	3.10692e+06	3.50109e+06	2.90041e+06	3.15717e+06	3.06816e+06	3.23003e+06	3.20229e+06	3.14241e+06	3.10335e+06		3.12614e+06	3.29836e+06	3.04191e+06	3.16952e+06		1.05509	0.335671	0.973058	0.699683	1.01388	0.76272
P00565|KCRM_CHICK	Creatine kinase M-type OS=Gallus gallus GN=CKM PE=2 SV=1	1.30422e+07	1.11314e+07	1.26505e+07	9.23957e+06	1.09316e+07	1.10102e+07	9.4674e+06	1.37757e+07	1.19726e+07	1.31093e+07	1.14959e+07	1.09516e+07	1.25314e+07	1.23179e+07	1.00522e+07		1.15159e+07	1.12962e+07	1.21926e+07	1.14633e+07		0.980922	0.829372	1.05876	0.511404	0.995426	0.996894
P11009|KCRS_CHICK	Creatine kinase S-type mitochondrial OS=Gallus gallus GN=CKMT2 PE=1 SV=2	4.56462e+06	3.9893e+06	4.81921e+06	3.79709e+06	4.17098e+06	4.32441e+06	1.62181e+06	3.26525e+06	4.33933e+06	3.96899e+06	4.95399e+06	3.67733e+06	4.8743e+06	5.91535e+06	3.81113e+06		4.29256e+06	3.34561e+06	4.42077e+06	4.56953e+06		0.779399	0.0852246	1.02987	0.872464	1.06452	0.780294
P48173|CYB_ONCMY	Cytochrome b OS=Oncorhynchus mykiss GN=mt-cyb PE=3 SV=1	2.43076e+06	2.48528e+06	2.64809e+06	2.28927e+06	2.57144e+06	2.99674e+06	1.707e+06	2.15411e+06	2.12884e+06	2.27931e+06	2.32035e+06	2.10321e+06	2.30194e+06	2.50108e+06	1.96511e+06		2.46335e+06	2.35732e+06	2.24283e+06	2.21784e+06		0.956958	0.511082	0.910481	0.379835	0.900333	0.275513
P23004|QCR2_BOVIN	Cytochrome b-c1 complex subunit 2 mitochondrial OS=Bos taurus GN=UQCRC2 PE=1 SV=2	5.58358e+06	7.29751e+06	5.87386e+06	6.08201e+06	5.98271e+06	6.29134e+06	7.74371e+06	5.54702e+06	5.8032e+06	5.05457e+06	6.53938e+06	5.49916e+06	5.84697e+06	5.50368e+06	5.90301e+06		6.20924e+06	6.39119e+06	5.79905e+06	5.68821e+06		1.0293	0.746499	0.933939	0.437724	0.916087	0.31426
P99028|QCR6_MOUSE	Cytochrome b-c1 complex subunit 6 mitochondrial OS=Mus musculus GN=Uqcrh PE=1 SV=2	2.61946e+06	2.45337e+06	2.75737e+06	2.78034e+06	2.96645e+06	2.4463e+06	3.38135e+06	2.76399e+06	2.48804e+06	2.50779e+06	2.667e+06	2.84106e+06	2.66269e+06	2.91228e+06	2.95524e+06		2.65264e+06	2.88952e+06	2.55427e+06	2.84282e+06		1.0893	0.2379	0.962919	0.605719	1.0717	0.300684
Q640U4|CYC1_XENTR	Cytochrome c somatic OS=Xenopus tropicalis GN=cycs PE=3 SV=3	6.90651e+06	6.99111e+06	6.93597e+06	9.45065e+06	6.4696e+06	5.87374e+06	1.19099e+07	7.19158e+06	8.83118e+06	8.10595e+06	8.04731e+06	7.20464e+06	8.01008e+06	7.5406e+06	7.53534e+06		7.57106e+06	7.86122e+06	8.32815e+06	7.57266e+06		1.03832	0.953832	1.1	0.431355	1.00021	0.941577
P81459|CYC_THUAA	Cytochrome c OS=Thunnus alalunga GN=cyc PE=1 SV=1	479428	529978	546151	600822	525762	346079	632283	539968	485856	526189	502235	502820	501793	544629	536769		539094	511023	504760	521503		0.947928	0.459587	0.936311	0.55565	0.967368	0.756358
P48171|COX2_ONCMY	Cytochrome c oxidase subunit 2 OS=Oncorhynchus mykiss GN=mt-co2 PE=3 SV=1	2.01988e+07	2.12864e+07	2.04067e+07	2.37904e+07	1.86474e+07	1.70247e+07	2.77137e+07	2.02996e+07	2.00741e+07	2.68563e+07	1.98005e+07	2.08516e+07	2.07103e+07	2.00313e+07	1.58467e+07		2.14206e+07	2.09214e+07	2.22436e+07	1.93599e+07		0.976695	0.706399	1.03843	0.79042	0.903802	0.316669
O13085|COX6A_ONCMY	Cytochrome c oxidase subunit 6A mitochondrial OS=Oncorhynchus mykiss PE=3 SV=1	1.91892e+06	2.14888e+06	2.20604e+06	1.66894e+06	2.18212e+06	2.04976e+06	2.15991e+06	1.93564e+06	1.82166e+06	1.93852e+06	2.42765e+06	1.93167e+06	2.28701e+06	2.27689e+06	2.20513e+06		1.98569e+06	2.08186e+06	2.06261e+06	2.17517e+06		1.04843	0.503741	1.03873	0.666012	1.09542	0.231595
P00125|CY1_BOVIN	Cytochrome c1 heme protein mitochondrial OS=Bos taurus GN=CYC1 PE=1 SV=2	9.24174e+06	8.83868e+06	1.0256e+07	9.26325e+06	8.95306e+06	1.04217e+07	8.53061e+06	8.4298e+06	1.09619e+07	9.77052e+06	9.96461e+06	7.6432e+06	9.1907e+06	9.55507e+06	7.46555e+06		9.39991e+06	9.08379e+06	1.02324e+07	8.46363e+06		0.96637	0.611797	1.08856	0.279001	0.900395	0.139604
Q14204|DYHC1_HUMAN	Cytoplasmic dynein 1 heavy chain 1 OS=Homo sapiens GN=DYNC1H1 PE=1 SV=5	1.74315e+06	1.89071e+06	1.97364e+06	1.7026e+06	1.88667e+06	2.08069e+06	1.78828e+06	1.78024e+06	1.66924e+06	1.87612e+06	1.79332e+06	1.72452e+06	1.60299e+06	1.76797e+06	1.93773e+06		1.82752e+06	1.88397e+06	1.77956e+06	1.7583e+06		1.03089	0.623031	0.973757	0.695378	0.962123	0.525448
Q7SYN4|5NT3_DANRE	Cytosolic 5'-nucleotidase 3 OS=Danio rerio GN=nt5c3 PE=2 SV=2	907833	790299	928195	846601	841196	976544	726523	739719	701226	829124	912485	886592	1.06772e+06	736391	808599		868232	820996	814278	874827		0.945595	0.498255	0.937858	0.485599	1.0076	0.999536
Q3ZC84|CNDP2_BOVIN	Cytosolic non-specific dipeptidase OS=Bos taurus GN=CNDP2 PE=2 SV=1	978600	1.03316e+06	1.25978e+06	993493	1.07924e+06	1.02425e+06	1.30628e+06	1.22419e+06	1.18305e+06	1.23625e+06	1.21482e+06	1.23901e+06	1.3331e+06	1.08844e+06	1.09182e+06		1.06626e+06	1.15849e+06	1.21137e+06	1.18809e+06		1.0865	0.271838	1.1361	0.113927	1.11426	0.154676
Q7SY23|AL4A1_DANRE	Delta-1-pyrroline-5-carboxylate dehydrogenase mitochondrial OS=Danio rerio GN=aldh4a1 PE=2 SV=1	6.97749e+06	6.88998e+06	6.58981e+06	9.73174e+06	6.04191e+06	1.06265e+07	1.06583e+07	5.88434e+06	8.76648e+06	6.61139e+06	7.14547e+06	6.62699e+06	6.24573e+06	6.68776e+06	6.89377e+06		7.54726e+06	8.30277e+06	7.50778e+06	6.61356e+06		1.1001	0.620089	0.994769	0.998254	0.876287	0.37742
P54886|P5CS_HUMAN	Delta-1-pyrroline-5-carboxylate synthase OS=Homo sapiens GN=ALDH18A1 PE=1 SV=2	2.60645e+06	2.06442e+06	1.59353e+06	2.03153e+06	1.69387e+06	2.0337e+06	1.60761e+06	1.47914e+06	1.53914e+06	1.45547e+06	1.51187e+06	1.54188e+06	1.57939e+06	1.46409e+06	1.67317e+06		2.07398e+06	1.70358e+06	1.50216e+06	1.56463e+06		0.821404	0.0501703	0.724286	0.00568326	0.754408	0.00844716
P06214|HEM2_RAT	Delta-aminolevulinic acid dehydratase OS=Rattus norvegicus GN=Alad PE=1 SV=1	2.36572e+06	2.47517e+06	2.22331e+06	2.09583e+06	2.27991e+06	2.4472e+06	2.96483e+06	2.22478e+06	1.77186e+06	2.14838e+06	2.42615e+06	3.02227e+06	2.31211e+06	2.33033e+06	2.98614e+06		2.29001e+06	2.47918e+06	2.11546e+06	2.66271e+06		1.08261	0.409331	0.923781	0.382896	1.16275	0.1217
P02542|DESM_CHICK	Desmin OS=Gallus gallus GN=DES PE=1 SV=1	8.80101e+06	9.70984e+06	9.54093e+06	8.25061e+06	9.08784e+06	9.73703e+06	1.25599e+07	1.13087e+07	8.44213e+06	9.14298e+06	9.02718e+06	9.22927e+06	7.3837e+06	7.93274e+06	9.85728e+06		9.0756e+06	1.06734e+07	8.87077e+06	8.60075e+06		1.17605	0.0672333	0.977431	0.806919	0.947679	0.474006
P31001|DESM_MOUSE	Desmin OS=Mus musculus GN=Des PE=1 SV=3	1.55904e+07	1.61903e+07	1.60917e+07	1.38176e+07	1.47317e+07	1.87612e+07	2.30566e+07	1.7221e+07	1.65271e+07	1.51711e+07	1.74471e+07	1.50589e+07	1.5601e+07	1.62929e+07	1.5049e+07		1.54225e+07	1.84426e+07	1.63818e+07	1.55004e+07		1.19582	0.0499721	1.0622	0.486583	1.00505	0.935278
P23239|DESM_XENLA	Desmin OS=Xenopus laevis GN=des PE=2 SV=1	1.62188e+06	1.68383e+06	2.03693e+06	1.45516e+06	1.92729e+06	2.11284e+06	1.80909e+06	1.98956e+06	1.50187e+06	1.67728e+06	2.08298e+06	1.52701e+06	1.91892e+06	2.17729e+06	1.57188e+06		1.69945e+06	1.9597e+06	1.75404e+06	1.79877e+06		1.15314	0.132031	1.03212	0.771757	1.05845	0.574336
P10515|ODP2_HUMAN	Dihydrolipoyllysine-residue acetyltransferase component of pyruvate dehydrogenase complex mitochondrial OS=Homo sapiens GN=DLAT PE=1 SV=3	4.86296e+06	4.62535e+06	4.37811e+06	5.408e+06	4.4657e+06	4.23765e+06	4.82819e+06	4.08469e+06	5.06536e+06	5.15212e+06	4.10759e+06	5.10964e+06	4.3459e+06	4.28658e+06	4.71129e+06		4.8186e+06	4.40406e+06	4.77502e+06	4.61335e+06		0.91397	0.218629	0.990956	0.883006	0.957404	0.544319
P11179|ODO2_BOVIN	Dihydrolipoyllysine-residue succinyltransferase component of 2-oxoglutarate dehydrogenase complex mitochondrial OS=Bos taurus GN=DLST PE=1 SV=2	7.11569e+06	6.76197e+06	7.34063e+06	7.0858e+06	7.36198e+06	6.31467e+06	6.60376e+06	6.1264e+06	6.51633e+06	6.60139e+06	5.139e+06	6.90736e+06	6.96033e+06	5.94357e+06	6.65464e+06		7.07602e+06	6.6017e+06	6.08557e+06	6.61648e+06		0.932968	0.296989	0.860027	0.0439409	0.935056	0.315312
Q52PJ5|DPYL3_DANRE	Dihydropyrimidinase-related protein 3 OS=Danio rerio GN=dpysl3 PE=2 SV=1	2.15637e+06	2.13875e+06	2.28753e+06	1.98786e+06	1.95016e+06	2.45488e+06	2.74333e+06	2.37346e+06	2.12846e+06	2.22103e+06	2.20359e+06	2.244e+06	2.12612e+06	2.15263e+06	2.13191e+06		2.14263e+06	2.38046e+06	2.18436e+06	2.16366e+06		1.111	0.147125	1.01948	0.775395	1.00982	0.870344
Q7T3H1|DCTN2_DANRE	Dynactin subunit 2 OS=Danio rerio GN=dctn2 PE=2 SV=1	2.87872e+06	3.08467e+06	3.5088e+06	2.84094e+06	3.17446e+06	3.19628e+06	3.74486e+06	3.31076e+06	2.87193e+06	2.69353e+06	2.92824e+06	3.01764e+06	3.35686e+06	2.66019e+06	3.41159e+06		3.07828e+06	3.35659e+06	2.83123e+06	3.11157e+06		1.09041	0.219862	0.919744	0.293465	1.01081	0.892226
Q7SXN5|DNM1L_DANRE	Dynamin-1-like protein OS=Danio rerio GN=dnm1l PE=2 SV=1	4.15884e+06	4.15086e+06	4.21522e+06	4.4865e+06	4.39761e+06	4.57185e+06	5.05588e+06	4.29467e+06	4.20348e+06	4.60588e+06	4.41362e+06	4.66554e+06	4.36528e+06	4.14233e+06	4.52293e+06		4.25285e+06	4.58e+06	4.40766e+06	4.42402e+06		1.07692	0.19345	1.0364	0.546654	1.04025	0.476377
O93248|OPA1_ONCMA	Dynamin-like 120 kDa protein mitochondrial OS=Oncorhynchus masou GN=opa1 PE=2 SV=1	1.08737e+06	1.14764e+06	1.1526e+06	1.05121e+06	975215	1.04526e+06	967295	899824	906796	1.01603e+06	857417	1.17551e+06	897219	907814	1.0648e+06		1.10971e+06	971898	926748	1.01134e+06		0.875816	0.0658346	0.835129	0.0240132	0.911356	0.163312
Q8BH64|EHD2_MOUSE	EH domain-containing protein 2 OS=Mus musculus GN=Ehd2 PE=1 SV=1	5.42319e+06	5.37353e+06	5.25716e+06	5.05374e+06	5.10355e+06	5.56961e+06	4.41682e+06	5.42125e+06	5.78758e+06	4.60151e+06	5.51163e+06	4.79583e+06	4.5378e+06	5.07568e+06	4.58595e+06		5.2769e+06	5.12781e+06	5.30024e+06	4.74882e+06		0.971745	0.624815	1.00442	0.999838	0.899925	0.120699
Q2KJE4|ETFA_BOVIN	Electron transfer flavoprotein subunit alpha mitochondrial OS=Bos taurus GN=ETFA PE=2 SV=1	3.83762e+06	4.08284e+06	3.64388e+06	4.72953e+06	4.09135e+06	2.95263e+06	6.38184e+06	4.08519e+06	4.71804e+06	4.59884e+06	4.42088e+06	3.42393e+06	4.59811e+06	4.02247e+06	4.01985e+06		4.07347e+06	4.37775e+06	4.57925e+06	4.01609e+06		1.0747	0.752055	1.12417	0.361291	0.985914	0.903533
Q8HXY0|ETFA_MACFA	Electron transfer flavoprotein subunit alpha mitochondrial OS=Macaca fascicularis GN=ETFA PE=2 SV=1	222193	353444	132026	214274	271692	226248	367994	220109	232387	251491	195103	306767	172460	180181	326877		230484	271510	226327	246571		1.178	0.299773	0.981962	0.86136	1.0698	0.659114
Q16134|ETFD_HUMAN	Electron transfer flavoprotein-ubiquinone oxidoreductase mitochondrial OS=Homo sapiens GN=ETFDH PE=1 SV=2	3.47812e+06	3.68122e+06	3.00479e+06	4.09307e+06	3.22868e+06	3.46736e+06	4.68177e+06	3.24551e+06	4.33331e+06	3.82068e+06	4.07054e+06	4.00978e+06	3.69375e+06	3.25413e+06	2.97833e+06		3.5643e+06	3.65583e+06	4.07484e+06	3.484e+06		1.02568	0.836153	1.14324	0.181319	0.97747	0.804128
Q921G7|ETFD_MOUSE	Electron transfer flavoprotein-ubiquinone oxidoreductase mitochondrial OS=Mus musculus GN=Etfdh PE=1 SV=1	1.58475e+06	1.50622e+06	1.47275e+06	1.76768e+06	1.44526e+06	1.4726e+06	1.80644e+06	1.48847e+06	1.92898e+06	1.66854e+06	1.62568e+06	1.26144e+06	1.81852e+06	1.46205e+06	1.3133e+06		1.58285e+06	1.55319e+06	1.74107e+06	1.46383e+06		0.981263	0.804529	1.09996	0.29935	0.924805	0.309184
Q9YGQ1|EF1B_CHICK	Elongation factor 1-beta OS=Gallus gallus GN=EEF1B PE=2 SV=3	5.09674e+06	5.29901e+06	5.98548e+06	4.92624e+06	5.08403e+06	4.46135e+06	6.29557e+06	5.56264e+06	5.76485e+06	5.02841e+06	6.04859e+06	5.005e+06	5.5368e+06	4.97315e+06	5.49403e+06		5.32687e+06	5.3509e+06	5.61395e+06	5.25224e+06		1.00451	0.993231	1.05389	0.52442	0.985991	0.86726
Q90YC0|EF1G_CARAU	Elongation factor 1-gamma OS=Carassius auratus GN=eef1g PE=2 SV=1	2.98435e+06	2.74118e+06	3.12689e+06	2.82771e+06	2.90967e+06	4.1491e+06	2.10114e+06	2.54263e+06	2.63255e+06	2.43611e+06	2.93995e+06	2.88677e+06	2.78312e+06	3.11196e+06	2.78184e+06		2.92004e+06	2.92563e+06	2.66954e+06	2.89092e+06		1.00192	0.788516	0.914214	0.432676	0.990031	0.926861
P29691|EF2_CAEEL	Elongation factor 2 OS=Caenorhabditis elegans GN=eef-2 PE=2 SV=4	1.40414e+06	1.54479e+06	1.51695e+06	1.46425e+06	1.46773e+06	1.35692e+06	1.6482e+06	1.70486e+06	1.57386e+06	1.69526e+06	1.46782e+06	1.40369e+06	1.48697e+06	1.65484e+06	1.68881e+06		1.48254e+06	1.54443e+06	1.57898e+06	1.55858e+06		1.04175	0.570479	1.06505	0.388039	1.05129	0.470268
Q06193|EF2_ENTHI	Elongation factor 2 OS=Entamoeba histolytica GN=EF-2 PE=2 SV=1	946956	1.03417e+06	1.07448e+06	977547	1.16515e+06	1.13002e+06	1.24428e+06	1.23866e+06	1.03341e+06	1.16742e+06	942710	1.05142e+06	1.1879e+06	1.18058e+06	1.18189e+06		1.00829e+06	1.19452e+06	1.04785e+06	1.15045e+06		1.18471	0.0108823	1.03923	0.580035	1.14099	0.0397702
Q90705|EF2_CHICK	Elongation factor 2 OS=Gallus gallus GN=EEF2 PE=1 SV=3	481437	400032	429548	428091	437515	414600	464091	481338	461258	494607	466219	597612	534616	467049	557688		434777	449386	474028	539241		1.0336	0.600469	1.09028	0.213819	1.24027	0.00389421
Q875S0|EF2_LACK1	Elongation factor 2 OS=Lachancea kluyveri (strain ATCC 58438 / CBS 3082 / CCRC 21498 / NBRC 1685 / JCM 7257 / NCYC 543 / NRRL Y-12651) GN=EFT2 PE=3 SV=1	2.89924e+06	2.86291e+06	2.75649e+06	2.45887e+06	2.9914e+06	3.11401e+06	2.49693e+06	3.4187e+06	2.9708e+06	2.78221e+06	2.93488e+06	2.13271e+06	2.85647e+06	2.79688e+06	2.23297e+06		2.74438e+06	3.00526e+06	2.89596e+06	2.50476e+06		1.09506	0.294613	1.05523	0.529289	0.912686	0.238448
B5X5B4|EFTS_SALSA	Elongation factor Ts mitochondrial OS=Salmo salar GN=tsfm PE=2 SV=1	3.05628e+06	2.87608e+06	2.89573e+06	2.92112e+06	2.64376e+06	2.60889e+06	3.73253e+06	3.23151e+06	3.45463e+06	2.86794e+06	3.09282e+06	3.25923e+06	3.25226e+06	3.32919e+06	3.75608e+06		2.9373e+06	3.05417e+06	3.13846e+06	3.39919e+06		1.03979	0.717364	1.06849	0.45126	1.15725	0.0766633
O02654|ENO_DORPE	Enolase OS=Doryteuthis pealeii PE=2 SV=1	1.15321e+06	1.23819e+06	1.11221e+06	1.20936e+06	1.10078e+06	1.45004e+06	1.65396e+06	1.1278e+06	1.46306e+06	1.37067e+06	1.32394e+06	1.17344e+06	1.26356e+06	1.28351e+06	1.23119e+06		1.17824e+06	1.33315e+06	1.38589e+06	1.23792e+06		1.13147	0.182948	1.17624	0.0746441	1.05065	0.53641
Q27655|ENO_FASHE	Enolase OS=Fasciola hepatica GN=ENO PE=2 SV=1	1.77599e+06	1.90627e+06	1.77341e+06	2.12863e+06	1.92814e+06	1.91569e+06	2.3344e+06	1.86514e+06	2.0301e+06	1.76384e+06	1.96509e+06	1.88755e+06	1.99704e+06	1.70727e+06	2.01258e+06		1.89607e+06	2.01084e+06	1.91968e+06	1.90111e+06		1.06053	0.404619	1.01245	0.855638	1.00266	0.960874
P56252|ENO_HOMGA	Enolase OS=Homarus gammarus PE=1 SV=1	1.52332e+06	1.44871e+06	1.39269e+06	1.36439e+06	1.20532e+06	1.02766e+06	1.26872e+06	1.23843e+06	1.48974e+06	1.43063e+06	1.18573e+06	1.48709e+06	1.24692e+06	1.29288e+06	1.39337e+06		1.43228e+06	1.18503e+06	1.3687e+06	1.35507e+06		0.827377	0.0116737	0.955612	0.506027	0.946093	0.409817
P42894|ENO_NEOFR	Enolase OS=Neocallimastix frontalis PE=3 SV=1	647733	625271	729324	769621	760927	653321	818060	647890	610556	705507	667905	656550	757294	638427	768106		692987	720050	661323	705094		1.03905	0.618973	0.954307	0.575346	1.01747	0.81293
Q27877|ENO_SCHMA	Enolase OS=Schistosoma mansoni GN=ENO PE=2 SV=1	8.44209e+06	8.37912e+06	9.11682e+06	9.75004e+06	9.52485e+06	8.76856e+06	1.05123e+07	9.85845e+06	1.03118e+07	9.18406e+06	1.00807e+07	9.52674e+06	1.05444e+07	8.87168e+06	9.81483e+06		8.92202e+06	9.66604e+06	9.85885e+06	9.6894e+06		1.08339	0.203833	1.105	0.142405	1.08601	0.190129
Q8BH95|ECHM_MOUSE	Enoyl-CoA hydratase mitochondrial OS=Mus musculus GN=Echs1 PE=1 SV=1	6.35863e+06	6.44467e+06	6.18702e+06	7.04262e+06	6.25842e+06	5.83154e+06	7.42127e+06	5.57211e+06	6.42507e+06	5.77476e+06	6.02127e+06	6.24453e+06	5.42237e+06	5.66639e+06	6.02933e+06		6.50823e+06	6.27083e+06	6.0737e+06	5.84066e+06		0.963523	0.528418	0.933233	0.34305	0.897426	0.116134
Q6PCR7|EIF3A_DANRE	Eukaryotic translation initiation factor 3 subunit A OS=Danio rerio GN=eif3a PE=2 SV=1	750160	859966	711110	549749	635574	569535	601547	640271	500194	509360	621128	578001	529504	663561	635604		717746	611732	543561	601667		0.852295	0.106159	0.757316	0.0108323	0.838273	0.0710073
Q7ZV55|EIF3I_DANRE	Eukaryotic translation initiation factor 3 subunit I OS=Danio rerio GN=eif3i PE=2 SV=1	1.63688e+06	2.01311e+06	1.81627e+06	1.56345e+06	2.08841e+06	1.98775e+06	1.74909e+06	1.77283e+06	1.53991e+06	1.59993e+06	1.78107e+06	1.63029e+06	1.8868e+06	1.7482e+06	2.03459e+06		1.75743e+06	1.89952e+06	1.6403e+06	1.82497e+06		1.08085	0.279517	0.933352	0.402991	1.03843	0.590524
Q7T2A5|EIF3L_DANRE	Eukaryotic translation initiation factor 3 subunit L OS=Danio rerio GN=eif3l PE=2 SV=1	1.82309e+06	1.91698e+06	1.86814e+06	1.84381e+06	1.82837e+06	1.82136e+06	1.36191e+06	1.63743e+06	1.54396e+06	1.79184e+06	1.77425e+06	1.8579e+06	1.52926e+06	1.7179e+06	1.91418e+06		1.86301e+06	1.66227e+06	1.70335e+06	1.75481e+06		0.892249	0.112794	0.914301	0.255081	0.941923	0.39117
Q9WUK2|IF4H_MOUSE	Eukaryotic translation initiation factor 4H OS=Mus musculus GN=Eif4h PE=1 SV=3	3.14504e+06	2.84562e+06	3.06828e+06	2.9711e+06	2.99973e+06	2.65366e+06	3.98502e+06	3.16494e+06	3.05762e+06	3.09099e+06	2.88821e+06	2.71889e+06	3.2352e+06	2.84815e+06	3.19018e+06		3.00751e+06	3.20084e+06	3.01228e+06	2.99811e+06		1.06428	0.499563	1.00159	0.982155	0.996873	0.946163
Q9PTU3|XPO2_PAGMA	Exportin-2 OS=Pagrus major GN=cse1l PE=2 SV=1	2.50216e+06	3.07926e+06	2.53726e+06	2.31958e+06	2.71435e+06	2.33053e+06	2.48828e+06	2.60291e+06	2.2993e+06	2.33291e+06	2.30736e+06	2.08287e+06	2.23247e+06	2.57903e+06	2.87727e+06		2.60956e+06	2.53402e+06	2.31319e+06	2.44291e+06		0.97105	0.741667	0.886428	0.17877	0.936137	0.379938
Q92945|FUBP2_HUMAN	Far upstream element-binding protein 2 OS=Homo sapiens GN=KHSRP PE=1 SV=4	426592	372705	345750	367769	479438	350665	578367	454275	379397	381154	315681	315228	468914	319598	479905		378204	465686	358744	395911		1.23131	0.103397	0.948547	0.666257	1.04682	0.803014
O13008|FABPH_ONCMY	Fatty acid-binding protein heart OS=Oncorhynchus mykiss GN=fabp3 PE=2 SV=3	5.66804e+07	6.00447e+07	6.14051e+07	6.48366e+07	5.81958e+07	5.64776e+07	6.11555e+07	5.80669e+07	7.04924e+07	5.84801e+07	6.03817e+07	5.67749e+07	5.52709e+07	6.19999e+07	6.47222e+07		6.07417e+07	5.84739e+07	6.3118e+07	5.9692e+07		0.962666	0.532775	1.03912	0.575164	0.982719	0.758122
F1Q8X5|FERM2_DANRE	Fermitin family homolog 2 OS=Danio rerio GN=fermt2 PE=2 SV=1	756335	904671	740062	661557	652354	604904	480164	725111	629144	741948	716524	732675	527364	712836	646244		765656	615633	695872	654780		0.80406	0.0332887	0.908857	0.387045	0.855188	0.117456
Q96AC1|FERM2_HUMAN	Fermitin family homolog 2 OS=Homo sapiens GN=FERMT2 PE=1 SV=1	642874	503755	545673	552676	382244	457042	364937	433577	442685	612822	507035	404806	360439	555387	444302		561245	409450	520847	441234		0.72954	0.0043155	0.928022	0.446295	0.78617	0.0181516
P85837|FRIH_TRENE	Ferritin heavy subunit OS=Trematomus newnesi PE=1 SV=1	2.49959e+06	2.33518e+06	2.51158e+06	2.72157e+06	2.42448e+06	2.95043e+06	2.3476e+06	2.23805e+06	3.40565e+06	1.99005e+06	1.97261e+06	1.78769e+06	2.32671e+06	1.62665e+06	2.00593e+06		2.51698e+06	2.49014e+06	2.4561e+06	1.93675e+06		0.989335	0.894597	0.975813	0.639442	0.769472	0.0277504
P21333|FLNA_HUMAN	Filamin-A OS=Homo sapiens GN=FLNA PE=1 SV=4	3.57639e+06	4.08444e+06	3.7216e+06	3.74169e+06	3.8686e+06	3.68643e+06	3.85873e+06	4.17431e+06	3.36583e+06	3.88584e+06	3.83104e+06	3.99879e+06	3.76017e+06	3.45065e+06	3.42271e+06		3.78103e+06	3.89702e+06	3.69424e+06	3.65808e+06		1.03068	0.606058	0.977045	0.704614	0.967483	0.565186
O75369|FLNB_HUMAN	Filamin-B OS=Homo sapiens GN=FLNB PE=1 SV=2	4.65802e+06	4.57818e+06	5.51293e+06	4.80528e+06	5.38255e+06	5.56777e+06	5.16275e+06	6.22359e+06	5.55358e+06	5.80847e+06	6.81612e+06	5.28874e+06	6.4087e+06	5.44535e+06	4.98934e+06		4.8886e+06	5.58417e+06	6.05939e+06	5.53303e+06		1.14228	0.0788491	1.23949	0.0134503	1.13182	0.104629
Q14315|FLNC_HUMAN	Filamin-C OS=Homo sapiens GN=FLNC PE=1 SV=3	1.02179e+07	1.0189e+07	1.13074e+07	1.0648e+07	1.23446e+07	9.31665e+06	1.68522e+07	1.47937e+07	1.12497e+07	1.18861e+07	1.28166e+07	1.00717e+07	1.29809e+07	1.10578e+07	1.24575e+07		1.05906e+07	1.33268e+07	1.19841e+07	1.1642e+07		1.25836	0.0563176	1.13159	0.272996	1.09928	0.380015
B5DGM7|ALDOA_SALSA	Fructose-bisphosphate aldolase A OS=Salmo salar PE=1 SV=1	5.05678e+07	4.95848e+07	5.0772e+07	4.51466e+07	5.1056e+07	3.99855e+07	6.30264e+07	4.82009e+07	4.46213e+07	5.6427e+07	5.51637e+07	4.36275e+07	5.19878e+07	4.76044e+07	5.63557e+07		4.90178e+07	5.05672e+07	5.20707e+07	4.98939e+07		1.03161	0.832428	1.06228	0.565509	1.01787	0.873955
Q8JH71|ALDOB_DANRE	Fructose-bisphosphate aldolase B OS=Danio rerio GN=aldob PE=2 SV=1	368209	557414	413420	529593	487964	562063	1.46013e+06	394763	382744	444310	398034	922234	434401	407424	600117		467159	726230	408363	591044		1.55457	0.18829	0.874141	0.627985	1.26519	0.406837
P53448|ALDOC_CARAU	Fructose-bisphosphate aldolase C OS=Carassius auratus GN=aldoc PE=2 SV=2	7.69949e+06	7.79201e+06	7.58454e+06	7.13079e+06	7.63497e+06	6.78099e+06	1.08252e+07	7.1975e+06	7.2067e+06	6.96226e+06	7.24348e+06	7.77201e+06	8.36091e+06	6.47156e+06	8.87704e+06		7.55171e+06	8.10965e+06	7.13748e+06	7.87038e+06		1.07388	0.55481	0.945148	0.573543	1.0422	0.702731
Q4KMC8|ALDCA_DANRE	Fructose-bisphosphate aldolase C-A OS=Danio rerio GN=aldoca PE=2 SV=1	1.22763e+06	1.3837e+06	1.36497e+06	1.09677e+06	1.26638e+06	1.60866e+06	1.76411e+06	1.1604e+06	1.15177e+06	1.41119e+06	1.33442e+06	1.27265e+06	1.49385e+06	1.2881e+06	1.39208e+06		1.26827e+06	1.44989e+06	1.29913e+06	1.36167e+06		1.1432	0.186472	1.02433	0.801263	1.07364	0.425124
Q8JH70|ALDCB_DANRE	Fructose-bisphosphate aldolase C-B OS=Danio rerio GN=aldocb PE=2 SV=1	2.97624e+06	2.78609e+06	2.21248e+06	2.41686e+06	2.39053e+06	1.98964e+06	3.20708e+06	2.61559e+06	2.06473e+06	2.77117e+06	3.25128e+06	2.37624e+06	2.74003e+06	2.71857e+06	2.72255e+06		2.59792e+06	2.55071e+06	2.69573e+06	2.63935e+06		0.981829	0.807398	1.03765	0.820887	1.01595	0.847422
Q7SX99|FUMH_DANRE	Fumarate hydratase mitochondrial OS=Danio rerio GN=fh PE=2 SV=1	5.3777e+06	5.23152e+06	5.18369e+06	5.658e+06	4.12152e+06	5.39467e+06	6.91636e+06	4.22526e+06	5.78547e+06	4.38584e+06	4.84549e+06	4.1464e+06	5.15519e+06	4.95839e+06	3.97516e+06		5.36273e+06	5.16445e+06	5.0056e+06	4.55878e+06		0.963027	0.57001	0.933405	0.510082	0.850087	0.122772
P97807|FUMH_MOUSE	Fumarate hydratase mitochondrial OS=Mus musculus GN=Fh PE=1 SV=3	1.0667e+07	8.52588e+06	8.5156e+06	1.13074e+07	7.80626e+06	6.11145e+06	7.99955e+06	7.13554e+06	8.21589e+06	9.28179e+06	6.77051e+06	9.68444e+06	9.22219e+06	8.93925e+06	6.51695e+06		9.75397e+06	7.2632e+06	8.0894e+06	8.59071e+06		0.74464	0.0109467	0.829344	0.106224	0.88074	0.216493
Q9SY95|Y1155_ARATH	G-type lectin S-receptor-like serine/threonine-protein kinase At1g61550 OS=Arabidopsis thaliana GN=At1g61550 PE=2 SV=1	1.30844e+06	1.37674e+06	1.00503e+06	701749	1.00281e+06	881535	516215	845253	735051	807128	705459	673380	1.05209e+06	587765	531978		1.09799e+06	811454	749213	711303		0.739036	0.0971911	0.682349	0.0733918	0.647823	0.0202674
O57391|ENOG_CHICK	Gamma-enolase OS=Gallus gallus GN=ENO2 PE=2 SV=1	1.26436e+06	1.44917e+06	1.17391e+06	1.32835e+06	1.73088e+06	1.68229e+06	1.60989e+06	1.69262e+06	1.79586e+06	1.42936e+06	1.43453e+06	1.22064e+06	1.37063e+06	1.18923e+06	1.33108e+06		1.30395e+06	1.67892e+06	1.55325e+06	1.2779e+06		1.28757	0.00129484	1.19119	0.0268246	0.980023	0.774614
P09104|ENOG_HUMAN	Gamma-enolase OS=Homo sapiens GN=ENO2 PE=1 SV=3	3.71701e+06	3.28384e+06	3.70912e+06	4.01529e+06	3.96892e+06	3.0845e+06	4.51427e+06	4.16679e+06	4.96994e+06	4.24537e+06	4.32447e+06	3.20068e+06	5.10493e+06	3.62064e+06	3.77345e+06		3.68132e+06	3.93362e+06	4.51326e+06	3.92492e+06		1.06854	0.551724	1.22599	0.0705932	1.06617	0.604651
P13377|G6PI_TRYBB	Glucose-6-phosphate isomerase glycosomal OS=Trypanosoma brucei brucei GN=PGI PE=1 SV=1	3.60737e+06	1.6526e+06	2.00742e+06	1.58018e+06	1.37065e+06	1.69585e+06	2.17014e+06	1.77983e+06	1.57909e+06	1.33116e+06	655428	2.26049e+06	1.62007e+06	1.56785e+06	2.17106e+06		2.21189e+06	1.75412e+06	1.18856e+06	1.90487e+06		0.793039	0.347892	0.537348	0.00835	0.861192	0.5958
Q3SH73|G6PI2_THIDA	Glucose-6-phosphate isomerase 2 OS=Thiobacillus denitrificans (strain ATCC 25259) GN=pgi2 PE=3 SV=2	173471	191622	158976	132011	121546	120729	71052.3	89293.7	96849.3	176502	53785.3	108339	96418.9	201889	106495		164020	100655	109045	128286		0.613677	0.0306887	0.66483	0.0397061	0.782134	0.200083
Q711G1|G6PI_AGABI	Glucose-6-phosphate isomerase OS=Agaricus bisporus GN=gpi1 PE=3 SV=1	1.90969e+06	1.88163e+06	2.08938e+06	1.70053e+06	1.83139e+06	2.21659e+06	1.63077e+06	2.04176e+06	1.85933e+06	1.96367e+06	1.7793e+06	1.84098e+06	1.8322e+06	1.83196e+06	1.68039e+06		1.89531e+06	1.93013e+06	1.86743e+06	1.79638e+06		1.01837	0.836255	0.985292	0.861728	0.947804	0.457608
P82264|DHE3_CHAAC	Glutamate dehydrogenase mitochondrial OS=Chaenocephalus aceratus GN=glud1 PE=1 SV=1	7.13513e+06	7.11594e+06	7.51476e+06	5.75805e+06	6.12892e+06	7.85751e+06	5.55225e+06	6.98027e+06	9.29348e+06	6.34723e+06	8.6982e+06	6.91008e+06	7.80323e+06	7.52194e+06	7.1293e+06		6.88097e+06	6.62974e+06	8.11297e+06	7.34114e+06		0.963489	0.662662	1.17904	0.134337	1.06688	0.464921
P00368|DHE3_CHICK	Glutamate dehydrogenase 1 mitochondrial OS=Gallus gallus GN=GLUD1 PE=1 SV=1	1.14879e+06	1.11697e+06	1.08799e+06	1.23286e+06	1.04069e+06	1.30829e+06	1.0021e+06	1.09029e+06	1.20233e+06	1.24109e+06	1.16317e+06	1.13165e+06	992455	1.15781e+06	1.15726e+06		1.14666e+06	1.11034e+06	1.20219e+06	1.10979e+06		0.968332	0.575827	1.04844	0.496004	0.967852	0.606097
P47897|SYQ_HUMAN	Glutamine--tRNA ligase OS=Homo sapiens GN=QARS PE=1 SV=1	879670	1.01884e+06	867877	1.08494e+06	1.05853e+06	1.34354e+06	1.18169e+06	953599	836313	854060	952741	1.04876e+06	940616	950595	1.06707e+06		962832	1.13434e+06	881038	1.00176e+06		1.17813	0.0528991	0.915049	0.314516	1.04043	0.585561
Q5XJ54|GLRX3_DANRE	Glutaredoxin 3 OS=Danio rerio GN=glrx3 PE=2 SV=1	1.46818e+06	1.12909e+06	1.10299e+06	1.23294e+06	987487	847492	1.00506e+06	1.09289e+06	1.09214e+06	1.27443e+06	1.20541e+06	1.08278e+06	1.18645e+06	1.08995e+06	1.12167e+06		1.2333e+06	983232	1.19066e+06	1.12021e+06		0.797237	0.00666378	0.965424	0.696501	0.908305	0.225681
Q6PBM1|GLRX5_DANRE	Glutaredoxin-related protein 5 mitochondrial OS=Danio rerio GN=glrx5 PE=2 SV=1	1.74793e+06	1.76307e+06	1.58003e+06	1.92418e+06	1.67447e+06	1.35567e+06	2.17164e+06	1.67002e+06	1.62513e+06	1.78662e+06	1.67848e+06	1.88568e+06	2.03476e+06	1.67363e+06	1.79971e+06		1.7538e+06	1.71795e+06	1.69674e+06	1.84845e+06		0.979558	0.702237	0.967466	0.730707	1.05397	0.536599
Q60759|GCDH_MOUSE	Glutaryl-CoA dehydrogenase mitochondrial OS=Mus musculus GN=Gcdh PE=1 SV=2	3.11927e+06	3.15214e+06	3.11967e+06	3.43972e+06	3.11218e+06	4.0702e+06	3.15803e+06	3.34181e+06	3.67559e+06	3.21488e+06	3.82092e+06	3.77374e+06	3.52331e+06	3.42372e+06	3.44339e+06		3.2077e+06	3.42055e+06	3.57046e+06	3.54104e+06		1.06636	0.378895	1.11309	0.155705	1.10392	0.149938
P51640|G3P_MESAU	Glyceraldehyde-3-phosphate dehydrogenase (Fragment) OS=Mesocricetus auratus GN=GAPDH PE=2 SV=1	1.15934e+06	1.09884e+06	1.18415e+06	1.05499e+06	1.22716e+06	988184	863722	1.1896e+06	1.19864e+06	1.15508e+06	1.20512e+06	1.05314e+06	1.29466e+06	1.26707e+06	1.19669e+06		1.12433e+06	1.06717e+06	1.18628e+06	1.20289e+06		0.949158	0.426524	1.0551	0.510717	1.06987	0.395992
O16027|G3P1_GLORO	Glyceraldehyde-3-phosphate dehydrogenase 1 (Fragment) OS=Globodera rostochiensis GN=GPD-1 PE=2 SV=1	7.0924e+06	5.7719e+06	6.92755e+06	8.523e+06	8.19679e+06	4.19499e+06	4.35646e+06	5.97682e+06	8.10025e+06	9.6841e+06	6.057e+06	5.56811e+06	6.49667e+06	5.34832e+06	4.86055e+06		7.07871e+06	5.68127e+06	7.94711e+06	5.56841e+06		0.802584	0.0903932	1.12268	0.481997	0.786642	0.105956
Q5MJ86|G3P2_DANRE	Glyceraldehyde-3-phosphate dehydrogenase 2 OS=Danio rerio GN=gapdh-2 PE=2 SV=1	2.4272e+06	2.90479e+06	2.59043e+06	2.44349e+06	2.94767e+06	2.73536e+06	2.51236e+06	2.83444e+06	2.60544e+06	2.64419e+06	2.83975e+06	2.95641e+06	2.73017e+06	2.49056e+06	2.99452e+06		2.59147e+06	2.75746e+06	2.69646e+06	2.79292e+06		1.06405	0.322315	1.04051	0.540662	1.07773	0.242877
Q96UF1|G3P3_MUCCL	Glyceraldehyde-3-phosphate dehydrogenase 3 OS=Mucor circinelloides f. lusitanicus GN=GPD3 PE=3 SV=1	270781	188266	170952	176736	143653	177215	224909	195667	252422	178149	166649	222785	181891	216923	150903		201684	185361	199073	193125		0.919068	0.539287	0.987056	0.929772	0.957566	0.772158
P29272|G3P2_RHOSH	Glyceraldehyde-3-phosphate dehydrogenase B OS=Rhodobacter sphaeroides GN=gapB PE=3 SV=1	245738	166834	231903	259449	266220	168995	160955	250789	250151	321841	220363	278999	291375	229479	245884		225981	211740	264119	261434		0.936981	0.552564	1.16876	0.265748	1.15689	0.237106
Q89AK1|G3P_BUCBP	Glyceraldehyde-3-phosphate dehydrogenase OS=Buchnera aphidicola subsp. Baizongia pistaciae (strain Bp) GN=gapA PE=3 SV=1	2.11597e+07	2.08243e+07	2.20306e+07	1.92401e+07	2.39188e+07	2.47802e+07	1.79915e+07	2.35182e+07	2.18574e+07	2.09377e+07	2.55594e+07	2.43808e+07	2.5246e+07	2.21252e+07	2.10925e+07		2.08137e+07	2.25522e+07	2.27848e+07	2.32111e+07		1.08353	0.341747	1.09471	0.294985	1.11519	0.171917
P29497|G3P_COCHE	Glyceraldehyde-3-phosphate dehydrogenase OS=Cochliobolus heterostrophus GN=GPD1 PE=3 SV=1	3.34047e+06	3.24449e+06	3.39866e+06	3.28762e+06	3.75321e+06	3.16014e+06	2.98381e+06	3.55391e+06	3.72952e+06	3.55079e+06	3.55447e+06	3.50766e+06	3.63119e+06	3.31962e+06	3.69785e+06		3.31781e+06	3.36277e+06	3.6116e+06	3.53908e+06		1.01355	0.869603	1.08855	0.186316	1.06669	0.27729
P17244|G3P_CRIGR	Glyceraldehyde-3-phosphate dehydrogenase OS=Cricetulus griseus GN=GAPDH PE=2 SV=2	768194	733826	623627	646912	745901	616943	657823	641341	621837	652065	609403	569807	551489	617196	768456		693140	665502	627768	626737		0.960127	0.607751	0.905688	0.258069	0.9042	0.181452
Q9Y796|G3P_CRYCU	Glyceraldehyde-3-phosphate dehydrogenase OS=Cryptococcus curvatus GN=GPD PE=3 SV=1	667534	879801	720010	741198	641465	543991	871776	635512	785507	865106	692682	666897	685110	696816	563780		752136	673186	781098	653151		0.895032	0.213845	1.03851	0.704501	0.868394	0.154884
Q5XJ10|G3P_DANRE	Glyceraldehyde-3-phosphate dehydrogenase OS=Danio rerio GN=gapdh PE=2 SV=2	2.82767e+07	2.51819e+07	2.89884e+07	2.71546e+07	2.84717e+07	2.45723e+07	2.14749e+07	3.19149e+07	3.16537e+07	3.2049e+07	3.05352e+07	2.53219e+07	3.00989e+07	3.07541e+07	2.38671e+07		2.74004e+07	2.66084e+07	3.14126e+07	2.75105e+07		0.971095	0.639638	1.14643	0.13867	1.00402	0.995364
O01360|G3P_ONCVO	Glyceraldehyde-3-phosphate dehydrogenase OS=Onchocerca volvulus PE=2 SV=1	2.267e+06	2.6959e+06	2.48393e+06	2.30503e+06	2.85052e+06	2.6537e+06	1.90755e+06	2.31801e+06	2.39726e+06	2.3616e+06	2.80561e+06	2.17966e+06	2.8429e+06	2.32738e+06	2.18615e+06		2.43797e+06	2.43244e+06	2.52149e+06	2.38403e+06		0.997734	0.898618	1.03426	0.730772	0.977875	0.768875
O42259|G3P_ONCMY	Glyceraldehyde-3-phosphate dehydrogenase OS=Oncorhynchus mykiss GN=gapdh PE=2 SV=1	6.60599e+06	6.01564e+06	7.32639e+06	6.20892e+06	6.73565e+06	6.11144e+06	6.39133e+06	7.40366e+06	6.97756e+06	7.40497e+06	7.80132e+06	6.75121e+06	8.3752e+06	6.81323e+06	6.61623e+06		6.53924e+06	6.66052e+06	7.39462e+06	7.13896e+06		1.01855	0.787015	1.13081	0.109046	1.09171	0.224724
Q5R2J2|G3P_PELSI	Glyceraldehyde-3-phosphate dehydrogenase OS=Pelodiscus sinensis GN=GAPDH PE=2 SV=1	9.89891e+06	8.61969e+06	1.00733e+07	9.48711e+06	9.74196e+06	8.422e+06	6.96291e+06	1.07932e+07	9.28372e+06	1.13874e+07	1.18807e+07	8.24238e+06	1.007e+07	9.5642e+06	7.25257e+06		9.51977e+06	8.98001e+06	1.08506e+07	8.78229e+06		0.943302	0.475017	1.1398	0.23642	0.922532	0.375884
P20287|G3P_SCHMA	Glyceraldehyde-3-phosphate dehydrogenase OS=Schistosoma mansoni PE=2 SV=1	334599	599851	346706	242147	358226	507866	382477	375112	320616	283739	396033	718598	366729	428186	405044		380826	405920	333462	479639		1.0659	0.527894	0.87563	0.641224	1.25947	0.161008
P09317|G3P_USTMA	Glyceraldehyde-3-phosphate dehydrogenase OS=Ustilago maydis (strain 521 / FGSC 9021) GN=GAPD PE=3 SV=2	1.4911e+06	938277	1.13472e+06	785761	949816	786175	481141	848336	1.05176e+06	957738	893328	662859	989959	938008	886547		1.08747e+06	766367	967609	869343		0.704727	0.0291238	0.889782	0.575759	0.799421	0.178039
P51469|G3P_XENLA	Glyceraldehyde-3-phosphate dehydrogenase OS=Xenopus laevis GN=gapdh PE=2 SV=2	325971	341948	476759	274747	432502	319471	257700	389497	277625	364922	381699	565290	412480	342463	492456		354856	349793	341415	453172		0.98573	0.926149	0.962123	0.854133	1.27706	0.088974
O57656|GPDA_TAKRU	Glycerol-3-phosphate dehydrogenase [NAD(+)] cytoplasmic OS=Takifugu rubripes GN=gpd1 PE=3 SV=1	1.08854e+06	997974	1.15802e+06	1.05085e+06	1.14613e+06	1.35484e+06	806910	1.29637e+06	1.14208e+06	1.16817e+06	960415	1.25693e+06	890115	1.0248e+06	969493		1.07385e+06	1.15106e+06	1.09022e+06	1.03534e+06		1.07191	0.620982	1.01525	0.908698	0.964137	0.676981
Q6P824|GPD1L_XENTR	Glycerol-3-phosphate dehydrogenase 1-like protein OS=Xenopus tropicalis GN=gpd1l PE=2 SV=1	1.14383e+06	1.19481e+06	1.12583e+06	959476	978116	1.43214e+06	1.29687e+06	1.06773e+06	993908	983620	832021	1.4632e+06	880963	919429	1.02928e+06		1.10598e+06	1.19371e+06	936516	1.07322e+06		1.07932	0.533776	0.846772	0.171219	0.970372	0.662649
Q9VFC8|GYS_DROME	Glycogen [starch] synthase OS=Drosophila melanogaster GN=GlyS PE=1 SV=2	921431	742984	827519	737681	901673	1.19321e+06	677360	858029	740139	830980	606237	689694	586580	841515	714140		807404	907569	725785	707982		1.12406	0.370773	0.898912	0.362605	0.876863	0.233741
Q5MIB5|PYGL_SHEEP	Glycogen phosphorylase liver form OS=Ovis aries GN=PYGL PE=2 SV=3	4.19223e+07	3.69077e+07	3.47994e+07	3.50503e+07	3.26957e+07	2.37613e+07	1.45082e+07	2.34168e+07	2.85942e+07	4.53873e+07	2.64523e+07	2.84397e+07	2.78804e+07	3.04625e+07	2.07341e+07		3.71699e+07	2.35955e+07	3.34779e+07	2.68792e+07		0.634801	0.00443495	0.900672	0.422783	0.723143	0.0398225
P11217|PYGM_HUMAN	Glycogen phosphorylase muscle form OS=Homo sapiens GN=PYGM PE=1 SV=6	1.67879e+06	1.59013e+06	1.72196e+06	1.43273e+06	1.45807e+06	1.73418e+06	1.32579e+06	1.39005e+06	1.56634e+06	1.5742e+06	1.42751e+06	1.39311e+06	1.31836e+06	1.33044e+06	1.33959e+06		1.60591e+06	1.47702e+06	1.52268e+06	1.34537e+06		0.919743	0.194518	0.948176	0.463635	0.837766	0.0148698
O18751|PYGM_SHEEP	Glycogen phosphorylase muscle form OS=Ovis aries GN=PYGM PE=2 SV=3	1.32663e+07	1.23036e+07	1.30041e+07	1.23915e+07	1.33565e+07	1.38626e+07	1.05773e+07	1.3096e+07	1.23783e+07	1.48992e+07	1.1743e+07	1.68179e+07	1.31942e+07	1.23047e+07	9.93035e+06		1.27413e+07	1.27231e+07	1.30068e+07	1.30618e+07		0.99857	0.94801	1.02084	0.879315	1.02515	0.937162
P09812|PYGM_RAT	Glycogen phosphorylase muscle form OS=Rattus norvegicus GN=Pygm PE=2 SV=5	610569	672536	711866	583921	767200	723831	473993	682152	677925	819242	615382	549295	729558	537763	500229		644723	661794	704183	579211		1.02648	0.906517	1.09223	0.473852	0.898388	0.295385
P39123|PHSG_BACSU	Glycogen phosphorylase OS=Bacillus subtilis (strain 168) GN=glgP PE=2 SV=1	2.14825e+06	2.18844e+06	2.36513e+06	1.88097e+06	2.27309e+06	2.5879e+06	1.92211e+06	2.34479e+06	2.14415e+06	2.0906e+06	2.39928e+06	1.94943e+06	2.2706e+06	2.19926e+06	2.09802e+06		2.1457e+06	2.28197e+06	2.21134e+06	2.12933e+06		1.06351	0.413501	1.03059	0.683363	0.992371	0.933956
Q9XTL9|PYG_DROME	Glycogen phosphorylase OS=Drosophila melanogaster GN=GlyP PE=2 SV=2	5.00311e+06	4.76179e+06	5.05561e+06	4.22091e+06	4.89757e+06	5.45247e+06	4.45842e+06	5.03328e+06	4.6025e+06	5.35663e+06	4.8568e+06	4.63397e+06	4.80964e+06	4.88691e+06	4.33448e+06		4.76035e+06	4.96044e+06	4.93865e+06	4.66625e+06		1.04203	0.516176	1.03745	0.584757	0.980232	0.768807
Q99LP6|GRPE1_MOUSE	GrpE protein homolog 1 mitochondrial OS=Mus musculus GN=Grpel1 PE=1 SV=1	993480	981601	992326	919760	795721	754772	1.61459e+06	973148	1.18365e+06	1.00132e+06	915145	983818	1.09873e+06	900963	1.14444e+06		971792	1.03456e+06	1.03337e+06	1.03199e+06		1.06459	0.909247	1.06337	0.685686	1.06194	0.661979
Q9YGC0|RAN_SALSA	GTP-binding nuclear protein Ran OS=Salmo salar GN=ran PE=2 SV=1	7.07462e+06	5.97699e+06	6.63361e+06	6.8308e+06	6.20189e+06	5.96754e+06	5.43361e+06	6.63276e+06	6.56641e+06	7.65506e+06	6.3737e+06	6.38235e+06	6.61453e+06	7.32202e+06	5.78542e+06		6.629e+06	6.05895e+06	6.86505e+06	6.52608e+06		0.914006	0.199627	1.03561	0.65104	0.984474	0.801907
Q99260|YPT6_YEAST	GTP-binding protein YPT6 OS=Saccharomyces cerevisiae (strain ATCC 204508 / S288c) GN=YPT6 PE=1 SV=1	1.54908e+06	1.77672e+06	1.54838e+06	1.44854e+06	1.78957e+06	1.83888e+06	1.23479e+06	1.29984e+06	1.41279e+06	1.45988e+06	1.51611e+06	1.69593e+06	1.9169e+06	1.64875e+06	1.38376e+06		1.58068e+06	1.54077e+06	1.46293e+06	1.66134e+06		0.974753	0.680414	0.925507	0.465667	1.05103	0.628061
Q60MJ0|GPA1_CAEBR	Guanine nucleotide-binding protein alpha-1 subunit OS=Caenorhabditis briggsae GN=gpa-1 PE=3 SV=1	342250	389023	396536	363464	336303	376127	245947	250865	280544	341192	354582	255718	284749	289167	236150		372818	302310	325439	266446		0.810879	0.0277548	0.872917	0.18311	0.71468	0.00229029
P63243|GBLP_BOVIN	Guanine nucleotide-binding protein subunit beta-2-like 1 OS=Bos taurus GN=GNB2L1 PE=2 SV=3	466820	534268	468567	493064	495321	462267	746681	543454	485425	482741	578451	518727	521013	721260	803798		490680	561930	515539	641200		1.14521	0.295868	1.05066	0.696836	1.30676	0.0382801
O42249|GBLP_ORENI	Guanine nucleotide-binding protein subunit beta-2-like 1 OS=Oreochromis niloticus GN=gnb2l1 PE=2 SV=1	1.46512e+06	1.62576e+06	1.60187e+06	1.64141e+06	1.75344e+06	1.5344e+06	1.78318e+06	1.95478e+06	1.79451e+06	1.85863e+06	1.86794e+06	1.62045e+06	1.95924e+06	1.68678e+06	1.77291e+06		1.58354e+06	1.75645e+06	1.84036e+06	1.75985e+06		1.10919	0.119441	1.16218	0.0368229	1.11134	0.109415
O88600|HSP74_RAT	Heat shock 70 kDa protein 4 OS=Rattus norvegicus GN=Hspa4 PE=1 SV=1	656967	576033	655105	675336	829864	825671	624139	665902	636176	677341	632366	641245	696900	614349	736036		640860	736394	648628	672133		1.14907	0.08366	1.01212	0.864854	1.0488	0.52218
P11145|HSP74_TRYBB	Heat shock 70 kDa protein 4 OS=Trypanosoma brucei brucei PE=2 SV=2	238069	252731	316307	350556	259406	265684	167559	263597	334560	289143	305767	201861	250908	271189	223568		289415	239062	309823	236882		0.826016	0.0932431	1.07051	0.515046	0.818483	0.0966196
Q9U639|HSP7D_MANSE	Heat shock 70 kDa protein cognate 4 OS=Manduca sexta PE=2 SV=1	390642	419447	331589	297961	382612	377635	357083	412764	480955	409965	443794	453387	306883	426251	364130		359910	382524	444904	387663		1.06283	0.452277	1.23616	0.0372856	1.07711	0.430043
P29845|HSP7E_DROME	Heat shock 70 kDa protein cognate 5 OS=Drosophila melanogaster GN=Hsc70-5 PE=1 SV=2	3.88634e+06	3.65839e+06	3.70571e+06	3.95114e+06	3.99735e+06	3.29952e+06	5.33232e+06	4.50091e+06	4.20681e+06	4.28608e+06	4.31479e+06	3.93851e+06	4.68736e+06	4.17308e+06	4.99705e+06		3.80039e+06	4.28253e+06	4.26923e+06	4.449e+06		1.12686	0.231695	1.12336	0.217829	1.17067	0.0872092
P08108|HSP70_ONCMY	Heat shock cognate 70 kDa protein OS=Oncorhynchus mykiss GN=hsc71 PE=2 SV=2	6.377e+06	6.21975e+06	6.92685e+06	6.76e+06	6.89832e+06	6.45871e+06	7.86318e+06	8.5597e+06	7.153e+06	7.64189e+06	7.49964e+06	7.47622e+06	7.55219e+06	7.39033e+06	7.2444e+06		6.5709e+06	7.44498e+06	7.43151e+06	7.41578e+06		1.13302	0.0687312	1.13097	0.080603	1.12858	0.0646896
Q12931|TRAP1_HUMAN	Heat shock protein 75 kDa mitochondrial OS=Homo sapiens GN=TRAP1 PE=1 SV=3	1.17647e+06	1.14098e+06	1.24542e+06	941493	1.11412e+06	1.3216e+06	951723	1.15186e+06	1.15363e+06	1.19501e+06	1.27629e+06	1.20628e+06	1.25173e+06	1.3605e+06	1.20425e+06		1.12609e+06	1.13483e+06	1.20831e+06	1.25569e+06		1.00776	0.933489	1.07301	0.364804	1.11508	0.148391
P40292|HSP90_ASPFU	Heat shock protein 90 OS=Neosartorya fumigata (strain ATCC MYA-4609 / Af293 / CBS 101355 / FGSC A1100) GN=hsp90 PE=1 SV=3	415283	455775	401753	438383	475456	425289	388786	411947	437960	497371	445661	423261	443095	401727	414664		427798	425370	460331	420687		0.994323	0.901545	1.07605	0.258416	0.983376	0.781612
Q90474|H90A1_DANRE	Heat shock protein HSP 90-alpha 1 OS=Danio rerio GN=hsp90a.1 PE=1 SV=3	8.16388e+06	8.06927e+06	8.7929e+06	6.99341e+06	8.89111e+06	8.22743e+06	6.86143e+06	1.03485e+07	6.97269e+06	9.04303e+06	1.01231e+07	8.06147e+06	8.40096e+06	8.29211e+06	7.69783e+06		8.00487e+06	8.58211e+06	8.71294e+06	8.11309e+06		1.07211	0.499651	1.08846	0.444104	1.01352	0.858934
O57521|HS90B_DANRE	Heat shock protein HSP 90-beta OS=Danio rerio GN=hsp90ab1 PE=1 SV=2	2.81522e+06	2.10318e+06	2.9037e+06	1.85938e+06	2.1122e+06	2.36944e+06	2.05662e+06	2.65039e+06	1.87198e+06	2.28579e+06	1.99855e+06	2.51673e+06	2.37771e+06	2.09793e+06	2.13785e+06		2.42037e+06	2.29716e+06	2.05211e+06	2.28256e+06		0.949097	0.685447	0.847848	0.166039	0.943061	0.655285
P22202|HSP74_YEAST	Heat shock protein SSA4 OS=Saccharomyces cerevisiae (strain ATCC 204508 / S288c) GN=SSA4 PE=1 SV=3	799980	671678	692875	539591	592607	639950	1.07587e+06	861029	665155	739506	601641	760884	670493	559328	879001		676031	792363	668767	717426		1.17208	0.286992	0.989256	0.973507	1.06123	0.667421
P11251|HBA_SALSA	Hemoglobin subunit alpha OS=Salmo salar GN=hba PE=2 SV=2	4.1974e+06	5.94026e+06	4.32643e+06	5.03969e+06	4.30078e+06	5.75008e+06	3.70396e+06	3.33963e+06	8.15137e+06	2.96342e+06	3.78343e+06	3.83282e+06	2.40884e+06	3.90318e+06	3.55241e+06		4.87595e+06	4.27361e+06	4.96607e+06	3.42431e+06		0.876469	0.439459	1.01848	0.727155	0.702287	0.0639289
P02019|HBA1_ONCMY	Hemoglobin subunit alpha-1 OS=Oncorhynchus mykiss GN=hba1 PE=1 SV=1	8.21789e+06	1.16257e+07	1.03839e+07	1.08222e+07	7.3472e+06	7.94198e+06	1.06628e+07	7.28777e+06	1.89573e+07	6.58503e+06	6.95707e+06	7.58757e+06	4.41074e+06	7.27695e+06	9.83415e+06		1.02624e+07	8.30994e+06	1.08331e+07	7.27735e+06		0.809743	0.303905	1.05561	0.771224	0.709125	0.0833996
P14527|HBA4_ONCMY	Hemoglobin subunit alpha-4 OS=Oncorhynchus mykiss GN=hba4 PE=1 SV=1	2.21533e+07	2.80163e+07	2.55387e+07	1.99346e+07	1.60844e+07	1.81284e+07	1.36911e+07	1.94714e+07	3.11395e+07	1.75122e+07	1.62239e+07	1.67155e+07	1.01058e+07	3.09054e+07	1.66086e+07		2.39107e+07	1.68438e+07	2.16252e+07	1.85838e+07		0.704446	0.0798791	0.904413	0.508954	0.777217	0.103812
Q98TS0|HBB_ONCNE	Hemoglobin subunit beta OS=Oncorhynchus nerka GN=hbb PE=2 SV=3	5.5744e+06	7.18132e+06	5.58674e+06	4.80303e+06	5.51854e+06	5.72097e+06	5.00931e+06	5.45389e+06	7.43388e+06	4.35888e+06	4.47076e+06	5.79021e+06	4.16019e+06	5.57782e+06	6.02113e+06		5.78637e+06	5.42568e+06	5.42117e+06	5.38734e+06		0.937665	0.643363	0.936886	0.502177	0.931039	0.55065
Q91473|HBB_SALSA	Hemoglobin subunit beta OS=Salmo salar GN=hbb PE=2 SV=3	769360	804708	781909	467535	491759	655783	442147	639141	1.04602e+06	525158	423095	746775	437994	720112	786830		705878	557207	664759	672928		0.789382	0.234476	0.941748	0.570885	0.95332	0.789337
Q1AGS7|HBB1_BORSA	Hemoglobin subunit beta-1 OS=Boreogadus saida GN=hbb1 PE=1 SV=3	6.45532e+06	7.15961e+06	6.41325e+06	5.1337e+06	5.2761e+06	6.7615e+06	4.01851e+06	6.00976e+06	1.0425e+07	4.58738e+06	4.78342e+06	5.32508e+06	2.8497e+06	5.15005e+06	4.43224e+06		6.29047e+06	5.51647e+06	6.59861e+06	4.43927e+06		0.876956	0.428067	1.04898	0.91284	0.705713	0.0508311
P02142|HBB1_ONCMY	Hemoglobin subunit beta-1 OS=Oncorhynchus mykiss GN=hbb1 PE=1 SV=1	3.91022e+07	5.12631e+07	3.63861e+07	3.37232e+07	2.88368e+07	4.98987e+07	1.60824e+07	2.59465e+07	5.88378e+07	2.97233e+07	3.09449e+07	3.30969e+07	1.25685e+07	3.16213e+07	2.86894e+07		4.01187e+07	3.01911e+07	3.98353e+07	2.6494e+07		0.752545	0.156105	0.992938	0.859673	0.660391	0.0655705
P02141|HBB4_ONCMY	Hemoglobin subunit beta-4 OS=Oncorhynchus mykiss GN=hbb4 PE=1 SV=3	1.21566e+07	1.35904e+07	1.27513e+07	1.15382e+07	1.07893e+07	1.23079e+07	1.03117e+07	1.10822e+07	1.76772e+07	9.59724e+06	9.71584e+06	1.04218e+07	8.61254e+06	1.1495e+07	1.1845e+07		1.25091e+07	1.11228e+07	1.23301e+07	1.05936e+07		0.889172	0.3134	0.985688	0.655901	0.846868	0.148494
Q6PHG2|HEMO_DANRE	Hemopexin OS=Danio rerio GN=hpx PE=2 SV=2	2.38215e+06	2.74357e+06	2.398e+06	2.45559e+06	2.97601e+06	2.94087e+06	2.6261e+06	2.43905e+06	2.24108e+06	2.00725e+06	2.45883e+06	2.25631e+06	2.45274e+06	2.36114e+06	2.45166e+06		2.49482e+06	2.74551e+06	2.23572e+06	2.38046e+06		1.10048	0.15497	0.896143	0.121102	0.95416	0.476782
P51989|RO21_XENLA	Heterogeneous nuclear ribonucleoprotein A2 homolog 1 OS=Xenopus laevis PE=2 SV=1	3.4842e+06	3.5605e+06	3.64841e+06	3.7928e+06	3.97192e+06	3.86506e+06	4.54171e+06	3.79692e+06	3.83744e+06	3.66355e+06	3.94328e+06	3.77131e+06	3.96312e+06	3.54121e+06	3.9318e+06		3.62148e+06	4.0439e+06	3.81476e+06	3.80186e+06		1.11664	0.0641068	1.05337	0.388623	1.04981	0.389128
Q62826|HNRPM_RAT	Heterogeneous nuclear ribonucleoprotein M OS=Rattus norvegicus GN=Hnrnpm PE=1 SV=4	3.90774e+06	3.39045e+06	3.26476e+06	3.55064e+06	3.43089e+06	3.03234e+06	5.02721e+06	3.56297e+06	3.56638e+06	3.11019e+06	3.57231e+06	3.08616e+06	3.43612e+06	3.16917e+06	4.35399e+06		3.5284e+06	3.76335e+06	3.41629e+06	3.51136e+06		1.06659	0.631742	0.968228	0.767905	0.995172	0.904171
O43390|HNRPR_HUMAN	Heterogeneous nuclear ribonucleoprotein R OS=Homo sapiens GN=HNRNPR PE=1 SV=1	1.42844e+06	1.30245e+06	1.32336e+06	1.19247e+06	939906	1.30892e+06	1.24772e+06	1.24792e+06	1.4577e+06	1.03548e+06	1.24558e+06	1.35314e+06	1.03502e+06	1.20845e+06	1.12618e+06		1.31168e+06	1.18612e+06	1.24625e+06	1.1807e+06		0.904272	0.243408	0.950118	0.545129	0.900139	0.238164
P17130|ROA1_XENLA	Heterogeneous nuclear ribonucleoproteins A1 homolog OS=Xenopus laevis GN=hnrnpa1 PE=2 SV=1	624120	742388	704844	792081	1.26117e+06	814674	648966	920369	580216	727555	587392	781865	826618	773709	1.12814e+06		715858	911295	631721	877584		1.27301	0.091746	0.882466	0.343478	1.22592	0.124856
P27595|HXK1_BOVIN	Hexokinase-1 OS=Bos taurus GN=HK1 PE=2 SV=1	1.88659e+06	1.33932e+06	1.56163e+06	1.35399e+06	1.63378e+06	1.45644e+06	702596	1.19736e+06	1.24724e+06	1.50775e+06	1.26891e+06	1.3297e+06	1.3565e+06	1.37175e+06	1.18062e+06		1.53538e+06	1.24755e+06	1.3413e+06	1.30964e+06		0.812531	0.0954346	0.873595	0.40054	0.852975	0.291446
P27881|HXK2_RAT	Hexokinase-2 OS=Rattus norvegicus GN=Hk2 PE=1 SV=1	1.67035e+06	1.48513e+06	1.41697e+06	1.43449e+06	1.53575e+06	1.31937e+06	1.1956e+06	1.32567e+06	1.37357e+06	1.53806e+06	1.33023e+06	1.61615e+06	1.36229e+06	1.50216e+06	1.37305e+06		1.50174e+06	1.3441e+06	1.41395e+06	1.46341e+06		0.895028	0.110293	0.941543	0.416413	0.974479	0.699472
P70349|HINT1_MOUSE	Histidine triad nucleotide-binding protein 1 OS=Mus musculus GN=Hint1 PE=1 SV=3	1.31696e+06	1.34451e+06	1.38642e+06	1.35355e+06	1.5152e+06	1.23529e+06	2.118e+06	1.44993e+06	1.52257e+06	1.30277e+06	1.50205e+06	957091	1.59248e+06	1.26774e+06	1.70073e+06		1.35036e+06	1.5796e+06	1.44246e+06	1.37951e+06		1.16976	0.263406	1.0682	0.624371	1.02158	0.981551
P06350|H1_ONCMY	Histone H1 OS=Oncorhynchus mykiss PE=1 SV=2	4.62534e+06	6.02571e+06	5.24162e+06	4.36771e+06	4.54015e+06	5.85853e+06	5.42786e+06	3.69484e+06	4.30269e+06	4.96441e+06	4.553e+06	3.8647e+06	4.11507e+06	3.85632e+06	3.29047e+06		5.0651e+06	4.88035e+06	4.6067e+06	3.78164e+06		0.963525	0.646072	0.9095	0.402795	0.746608	0.00857557
P02289|H2BE_STRPU	Histone H2B embryonic OS=Strongylocentrotus purpuratus PE=1 SV=2	2.12028e+06	2.34158e+06	1.93837e+06	1.99132e+06	1.99883e+06	2.19256e+06	2.0492e+06	1.83887e+06	1.62925e+06	1.80169e+06	1.73008e+06	2.17576e+06	1.59882e+06	2.04868e+06	2.03074e+06		2.09789e+06	2.01987e+06	1.72034e+06	1.9635e+06		0.96281	0.606219	0.820034	0.0207922	0.935943	0.336006
Q32L48|H2B1N_BOVIN	Histone H2B type 1-N OS=Bos taurus GN=HIST1H2BN PE=1 SV=3	1.61215e+06	1.68443e+06	1.41847e+06	1.44121e+06	1.43521e+06	1.20066e+06	1.51435e+06	1.24611e+06	1.03143e+06	1.4972e+06	1.03843e+06	1.28074e+06	1.06271e+06	1.32328e+06	1.322e+06		1.53906e+06	1.34908e+06	1.18902e+06	1.24718e+06		0.876558	0.148869	0.77256	0.0118605	0.810351	0.0291473
P02291|H2BS2_PARAN	Histone H2B.2 sperm OS=Parechinus angulosus PE=1 SV=2	3.9226e+06	2.86664e+06	4.0165e+06	5.82362e+06	3.26432e+06	3.48257e+06	4.01013e+06	3.89039e+06	3.03191e+06	3.27736e+06	3.202e+06	2.58724e+06	2.55108e+06	3.44001e+06	5.69847e+06		4.15734e+06	3.66185e+06	3.17042e+06	3.5692e+06		0.880817	0.54039	0.762609	0.178242	0.85853	0.276888
Q6P5L8|HSDL2_DANRE	Hydroxysteroid dehydrogenase-like protein 2 OS=Danio rerio GN=hsdl2 PE=2 SV=1	4.5594e+06	4.55081e+06	4.3986e+06	5.36943e+06	4.17798e+06	4.25311e+06	6.40494e+06	4.50758e+06	5.54434e+06	5.08084e+06	4.80526e+06	4.72908e+06	5.44374e+06	4.80247e+06	4.62606e+06		4.71956e+06	4.8359e+06	5.14348e+06	4.90034e+06		1.02465	0.895714	1.08982	0.361138	1.0383	0.6593
Q9W719|HPRT_CHICK	Hypoxanthine-guanine phosphoribosyltransferase OS=Gallus gallus GN=HPRT1 PE=2 SV=1	8.07131e+06	8.76311e+06	8.61613e+06	7.00833e+06	7.29865e+06	7.36339e+06	5.5314e+06	6.55096e+06	8.75424e+06	7.50308e+06	7.6324e+06	8.44571e+06	7.15633e+06	7.78011e+06	8.62636e+06		8.11472e+06	6.6861e+06	7.96324e+06	8.00213e+06		0.823947	0.0200227	0.981333	0.833488	0.986125	0.86702
Q6BWA5|IPYR_DEBHA	Inorganic pyrophosphatase OS=Debaryomyces hansenii (strain ATCC 36239 / CBS 767 / JCM 1990 / NBRC 0083 / IGC 2968) GN=IPP1 PE=3 SV=1	2.06527e+06	2.2829e+06	1.91173e+06	2.14013e+06	2.00637e+06	2.34209e+06	2.49295e+06	2.20674e+06	2.14728e+06	2.06312e+06	2.02334e+06	2.05266e+06	1.78769e+06	1.86995e+06	2.04778e+06		2.10001e+06	2.26204e+06	2.07791e+06	1.93952e+06		1.07716	0.247697	0.989478	0.894871	0.923578	0.212599
P18520|ION3_CARAU	Intermediate filament protein ON3 OS=Carassius auratus PE=2 SV=1	2.48217e+06	2.22688e+06	2.0645e+06	2.32863e+06	2.11612e+06	2.02575e+06	3.20994e+06	2.57014e+06	2.40824e+06	2.30921e+06	2.07546e+06	2.11665e+06	2.14837e+06	1.8669e+06	2.10184e+06		2.27554e+06	2.48049e+06	2.2643e+06	2.05844e+06		1.09006	0.422219	0.99506	0.961044	0.904593	0.268137
P79089|IDHP_ASPNG	Isocitrate dehydrogenase [NADP] mitochondrial OS=Aspergillus niger GN=icdA PE=2 SV=1	2.20642e+06	2.48974e+06	2.26903e+06	2.32811e+06	2.15433e+06	2.13839e+06	1.50056e+06	2.09974e+06	2.67095e+06	2.14974e+06	2.24516e+06	2.26266e+06	1.95183e+06	2.20197e+06	1.89053e+06		2.32333e+06	1.97326e+06	2.35529e+06	2.07674e+06		0.849324	0.0511246	1.01376	0.909715	0.893867	0.183281
Q75JR3|IDHC_DICDI	Isocitrate dehydrogenase [NADP] cytoplasmic OS=Dictyostelium discoideum GN=idhC PE=1 SV=1	1.87773e+07	1.08199e+07	1.41392e+07	1.34685e+07	1.22693e+07	1.51879e+07	5.36529e+06	1.35763e+07	1.24901e+07	1.4681e+07	9.6774e+06	1.87347e+07	1.16767e+07	1.47255e+07	9.55029e+06		1.43012e+07	1.15997e+07	1.22828e+07	1.36718e+07		0.811097	0.20861	0.858864	0.505117	0.955988	0.777801
Q06197|IDHC_SOYBN	Isocitrate dehydrogenase [NADP] OS=Glycine max GN=IDH1 PE=2 SV=2	4.57015e+06	4.55189e+06	5.16244e+06	6.0675e+06	5.12593e+06	4.5988e+06	4.97045e+06	5.75633e+06	5.76043e+06	4.22527e+06	5.18588e+06	6.03305e+06	4.78181e+06	4.80084e+06	5.75266e+06		5.088e+06	5.11288e+06	5.0572e+06	5.34209e+06		1.00489	0.921962	0.993947	0.939744	1.04994	0.569742
P26440|IVD_HUMAN	Isovaleryl-CoA dehydrogenase mitochondrial OS=Homo sapiens GN=IVD PE=1 SV=1	2.50967e+06	2.6064e+06	2.49947e+06	2.61508e+06	2.57909e+06	2.7373e+06	2.44368e+06	2.52639e+06	2.75563e+06	2.36399e+06	2.47417e+06	2.69744e+06	2.6099e+06	2.48148e+06	2.64489e+06		2.55766e+06	2.57162e+06	2.53126e+06	2.60843e+06		1.00546	0.926633	0.989682	0.828119	1.01985	0.710508
Q8JFQ6|K1C13_ONCMY	Keratin type I cytoskeletal 13 OS=Oncorhynchus mykiss GN=krt13 PE=2 SV=1	4.36465e+06	4.28251e+06	4.94858e+06	6.25575e+06	5.37275e+06	5.91581e+06	7.77671e+06	5.20722e+06	5.08399e+06	4.59176e+06	4.21253e+06	4.06539e+06	4.52264e+06	3.75809e+06	4.94439e+06		4.96287e+06	6.06812e+06	4.62943e+06	4.32263e+06		1.2227	0.0636767	0.932812	0.58237	0.870993	0.20714
O57607|K1C18_ONCMY	Keratin type I cytoskeletal 18 OS=Oncorhynchus mykiss GN=krt18 PE=1 SV=1	1.12865e+07	1.00584e+07	1.1084e+07	1.2161e+07	1.0677e+07	1.28264e+07	1.74973e+07	1.28971e+07	1.18127e+07	9.74222e+06	1.18007e+07	1.13641e+07	1.13953e+07	1.09005e+07	1.17958e+07		1.11475e+07	1.34744e+07	1.11185e+07	1.13639e+07		1.20874	0.0585933	0.997404	0.963369	1.01942	0.80935
A1KQY9|K118A_POLSE	Keratin type I cytoskeletal 18-A OS=Polypterus senegalus GN=krt18a PE=2 SV=1	2.45632e+06	2.08693e+06	1.8863e+06	2.56783e+06	1.84598e+06	1.73978e+06	3.66664e+06	1.96127e+06	2.53469e+06	2.27941e+06	2.47638e+06	2.29328e+06	2.5948e+06	2.25642e+06	2.15834e+06		2.24935e+06	2.30342e+06	2.43016e+06	2.32571e+06		1.02404	0.889135	1.08038	0.55184	1.03395	0.766268
A5A6M6|K2C1_PANTR	Keratin type II cytoskeletal 1 OS=Pan troglodytes GN=KRT1 PE=2 SV=1	3.01266e+06	3.42832e+06	3.23939e+06	3.19974e+06	3.45088e+06	3.89699e+06	3.74191e+06	3.52801e+06	3.24428e+06	3.48247e+06	3.59538e+06	3.16557e+06	3.26258e+06	3.39711e+06	3.34475e+06		3.22003e+06	3.65445e+06	3.44071e+06	3.2925e+06		1.13491	0.0269086	1.06853	0.252334	1.02251	0.663267
Q29S21|K2C7_BOVIN	Keratin type II cytoskeletal 7 OS=Bos taurus GN=KRT7 PE=2 SV=1	885965	1.16042e+06	839582	1.00474e+06	759547	912672	1.36614e+06	667468	906045	686129	725915	729653	849529	654861	813015		972677	926456	772696	761764		0.952481	0.541701	0.794402	0.113508	0.783163	0.0754003
Q6NWF6|K2C8_DANRE	Keratin type II cytoskeletal 8 OS=Danio rerio GN=krt8 PE=1 SV=1	2.31764e+07	2.38897e+07	2.51166e+07	2.56818e+07	2.38453e+07	2.69716e+07	4.33742e+07	3.11851e+07	2.39159e+07	2.24613e+07	2.7154e+07	2.18805e+07	2.40009e+07	1.92288e+07	2.46503e+07		2.44661e+07	3.1344e+07	2.45104e+07	2.24401e+07		1.28112	0.0446224	1.00181	0.996296	0.917191	0.388999
Q5K2N3|K2C8_PROAT	Keratin type II cytoskeletal 8 OS=Protopterus aethiopicus GN=KRT8 PE=1 SV=3	1.02603e+06	1.1077e+06	1.18311e+06	1.12345e+06	958573	947757	1.1724e+06	934385	955457	1.11085e+06	1.09792e+06	1.28838e+06	931597	923448	1.12808e+06		1.11008e+06	1.00328e+06	1.05474e+06	1.06788e+06		0.903794	0.206607	0.950153	0.550699	0.961985	0.558818
Q98SL2|LDHA_CAICA	L-lactate dehydrogenase A chain OS=Caiman crocodilus apaporiensis GN=LDHA PE=2 SV=3	3.57262e+06	3.25368e+06	3.45394e+06	3.14884e+06	3.77392e+06	4.47835e+06	2.49312e+06	3.87333e+06	4.00534e+06	3.37825e+06	4.38577e+06	2.81004e+06	4.11549e+06	3.9323e+06	3.33504e+06		3.35727e+06	3.65468e+06	3.92312e+06	3.54822e+06		1.08859	0.574357	1.16854	0.227031	1.05688	0.68815
P00340|LDHA_CHICK	L-lactate dehydrogenase A chain OS=Gallus gallus GN=LDHA PE=1 SV=3	4.2386e+06	3.61798e+06	4.10416e+06	5.10803e+06	3.28703e+06	4.49033e+06	4.79237e+06	3.06303e+06	3.97079e+06	3.47418e+06	3.62752e+06	3.36363e+06	3.67786e+06	3.78301e+06	3.47331e+06		4.26719e+06	3.90819e+06	3.69083e+06	3.57445e+06		0.915869	0.31987	0.864933	0.199576	0.837659	0.0954128
P06151|LDHA_MOUSE	L-lactate dehydrogenase A chain OS=Mus musculus GN=Ldha PE=1 SV=3	9.33609e+06	7.75159e+06	9.28126e+06	8.43672e+06	7.24299e+06	6.5929e+06	6.59857e+06	7.05833e+06	9.30416e+06	1.05255e+07	9.35498e+06	6.7262e+06	9.7169e+06	9.40194e+06	7.05059e+06		8.70141e+06	6.8732e+06	9.72823e+06	8.22391e+06		0.789894	0.0115787	1.11801	0.219781	0.945123	0.423562
Q4R816|LDH6B_MACFA	L-lactate dehydrogenase A-like 6B OS=Macaca fascicularis GN=LDHAL6B PE=2 SV=1	2.29788e+06	2.19829e+06	2.21707e+06	1.71926e+06	1.61383e+06	2.12171e+06	2.30305e+06	1.72221e+06	1.96727e+06	2.2026e+06	1.89341e+06	1.46039e+06	1.87995e+06	2.40974e+06	1.6051e+06		2.10812e+06	1.9402e+06	2.0211e+06	1.83879e+06		0.920346	0.425778	0.958718	0.746761	0.872242	0.182888
P20373|LDHB_FUNHE	L-lactate dehydrogenase B chain OS=Fundulus heteroclitus GN=ldhb PE=2 SV=2	4.4705e+06	4.78358e+06	4.55713e+06	4.51332e+06	4.77862e+06	4.62497e+06	3.56961e+06	4.00281e+06	4.57955e+06	5.06785e+06	4.74001e+06	4.07319e+06	5.13827e+06	4.80899e+06	3.76736e+06		4.58113e+06	4.244e+06	4.7958e+06	4.44695e+06		0.92641	0.29638	1.04686	0.592461	0.970711	0.635101
P42119|LDHB_XENLA	L-lactate dehydrogenase B chain OS=Xenopus laevis GN=ldhb PE=2 SV=2	998270	975344	1.43457e+06	1.39163e+06	1.37155e+06	1.59555e+06	814594	919782	810377	870346	879132	908457	936493	838056	1.09567e+06		1.19995e+06	1.17537e+06	853285	944668		0.979511	0.750818	0.711098	0.0365148	0.787254	0.103266
Q9PVK4|LDHBA_DANRE	L-lactate dehydrogenase B-A chain OS=Danio rerio GN=ldhba PE=2 SV=4	1.17923e+07	1.20941e+07	1.15773e+07	1.1864e+07	1.03214e+07	1.03055e+07	8.90539e+06	8.35308e+06	1.0607e+07	1.30309e+07	1.10267e+07	9.32805e+06	1.07204e+07	1.15633e+07	9.59786e+06		1.18319e+07	9.47133e+06	1.15549e+07	1.03024e+07		0.80049	0.00467338	0.976585	0.714333	0.870729	0.0555678
P10999|LAML3_XENLA	Lamin-L(III) OS=Xenopus laevis PE=2 SV=2	874337	861046	830282	1.00204e+06	932167	1.05722e+06	1.50265e+06	1.15762e+06	1.17696e+06	946933	1.02428e+06	798131	988558	865895	875074		891927	1.16241e+06	1.04939e+06	881915		1.30326	0.0128678	1.17654	0.115838	0.988774	0.898158
Q1LVF0|LAMC1_DANRE	Laminin subunit gamma-1 OS=Danio rerio GN=lamc1 PE=2 SV=2	1.20195e+06	1.27954e+06	1.05535e+06	1.46321e+06	1.42575e+06	1.45764e+06	1.71943e+06	1.68132e+06	1.45337e+06	1.2501e+06	1.44268e+06	1.46867e+06	1.33914e+06	1.42674e+06	1.29628e+06		1.25001e+06	1.57103e+06	1.38205e+06	1.38271e+06		1.25682	0.00599051	1.10563	0.201721	1.10616	0.163672
A0JP86|LAMC1_XENTR	Laminin subunit gamma-1 OS=Xenopus tropicalis GN=lamc1 PE=2 SV=1	306570	361662	325268	352759	317017	296739	280765	339596	335032	281525	368879	398380	274044	305563	443941		336565	308529	328479	355482		0.916702	0.37586	0.975975	0.787833	1.05621	0.697198
[truncated: 264 more rows]
