# Supplementary material for: Data for iTRAQ-based quantification of the cardiac proteome of rainbow trout (Oncorhynchus mykiss) at rest and with exercise training
Source: Data Brief. 2017 May 10;13:32–6. doi: 10.1016/j.dib.2017.05.016 (PMC5440280; doi:10.1016/j.dib.2017.05.016)
Supplement: Supplementary file 3 — Supplementary material [file mmc3.xlsx]

## Sheet: Description
Supplemental Data Table 3. Complete list of differentially abundant cardiac proteins in the trout ventricle after 4, 7, and 14 d of exercise training, relative to Day 0 (non-exercised).
Column A: Gene name of human ortholog, as listed in Uniprot. Colour coding is matched to general function and corresponds to Figure 4 in the main text.
		Muscle contraction and structure
		Carbohydrate and amino acid metabolism
		Electron transport chain
		Lipid metabolism
		Transcription and translation
		Redox regulation
		Protein degradation
		Other
		No human ortholog; network colour assigned manually where appropriate, but not included in Figure 4
Column B: Protein name. For and protein listed as "unamed", the top Blastp hit is included in parentheses.
Column C: Accession number
Column D: Brief functional description
Columns E-G: Fold-change from Day 0. Significant changes are indicated in bold red italicised font for quick visualizaiton.
Column H: F statistic p-value for fold-changes.

## Sheet: DE proteins
Gene	Protein Name	Accession	Function	Fold-change from Day 0 (significant)			F statistic p-value
				Day 4	Day 7	Day 14
ACTA1	actin alpha skeletal muscle B-like isoform 1	KKX13565	muscle contraction	0.895812	0.685582	0.661629	0.0113156
ANK2	Ankyrin-2-like isoform X21	XP_014011060	cytoskeleton (cardiomyocyte)	1.01648	0.722451	0.895505	0.0288857
ATP2A3	Sarcoplasmic/endoplasmic reticulum calcium ATPase 3	NP_990222	calcium cycling	0.77871	1.04736	0.988469	0.0480678
BVES	Blood vessel epicardial substance	NP_001001847	cell adhesion	1.37736	1.33585	1.32637	0.00469428
CNN1	unnamed protein (calponin-1)	CDQ81893	thin filament regulatory protein	1.52358	1.35924	1.34793	0.00388313
FERMT2	Fermitin family homolog 2	NP_001128471	cell adhesion	0.729388	0.92339	0.779204	0.0164236
FHL2	four and a half LIM domains protein 2	XP_014029855	transcription	1.36429	1.08655	1.1744	0.0155687
FUOM	unnamed protein (fucose mutarotase)	CDQ92362	fucose synthesis (cell-cell adhesion)	0.813328	1.17451	0.848967	0.0026878
GLRX3	Glutaredoxin 3	NP_001005950	glutathione system, regulation of muscle contraction	0.799105	0.969736	0.913608	0.0337693
KRT8	Keratin type II cytoskeletal 8	NP_956374	cytoskeleton (muscle)	1.24928	0.999481	0.913701	0.0442727
	Lamin-L(III)	NP_001081545	nuclear membrane	1.28622	1.17479	0.988422	0.0271792
LAMC1	Laminin subunit gamma-1-like	XP_014046140	cell adhesion	1.11752	0.972266	0.967351	0.0357949
LAMC1	unnamed protein (laminin subunit gamma-1-like)	CDQ68496	cell adhesion	1.21363	1.10099	1.15491	0.0395807
LAMC1	Laminin subunit gamma-1	NP_775384	cell adhesion	1.26116	1.11067	1.11247	0.0450054
MYBPC3	Myosin-binding protein C cardiac-type	Q90688	muscle contraction	1.04582	0.942573	0.888242	0.0412985
MYH3	Myosin-3	P02565	muscle contraction	0.682358	0.786626	0.738835	0.038403
MYH8	Myosin-8	NP_001070703	muscle contraction	1.02437	1.44183	1.0566	0.000852985
MYOM1	Myomesin-1	NP_001077403	muscle contraction	1.17917	1.03347	0.996195	0.0183486
	Myosin heavy chain fast skeletal muscle	Q90339	muscle contraction	1.21948	0.999737	0.961616	0.0362719
PDLIM5	PDZ and LIM domain protein 5	NP_445778	cytoskeleton	0.959715	0.804686	0.796695	0.0315318
TAGLN3	Transgelin-3	NP_001008273	actin cross-linking	1.23933	0.917914	1.04043	0.00204871
TNNI3	cardiac troponin I	NP_001171957	muscle contraction	1.44743	0.929628	1.07467	0.00571873
TPM1	tropomyosin alpha-1 chain isoform X4	XP_014031659	muscle contraction	1.07997	1.04858	1.43882	0.0242433
TTN	titin-like	XP_011617897	muscle contraction	1.25487	1.05042	1.17726	0.00883973
TTN	titin-like	XP_012689416	muscle contraction	0.789161	0.789952	0.852062	0.0267414
TUBB1	Tubulin beta-1 chain-like	XP_010874499	cytoskeleton	1.09572	1.15064	1.21893	0.0434098
TUBB4B	Tubulin beta-2 chain	NP_497806	cytoskeleton	0.999955	1.06459	1.30243	0.007215
VCL	vinculin-like isoform X2	XP_014035770	focal adhesion	1.34876	1.23728	1.20572	0.00480932
VCL	vinculin isoform X2	XP_014067877	focal adhesion	1.2048	0.881538	0.909839	0.00213819
VIM	Vimentin-1/2	NP_001080908	intermediate filament	1.25336	1.04748	0.960244	0.000731553
ALDH18A1	Delta-1-pyrroline-5-carboxylate synthase	NP_001017423	amino acid biosynthesis	0.828097	0.735089	0.764985	0.0196612
	Delta-1-pyrroline-5-carboxylate synthetase	NP_001167302	amino acid biosynthesis	0.652094	0.777872	0.899674	0.0372778
ENO2	Gamma-enolase	NP_990207	glycolysis	1.29091	1.18775	0.981208	0.00170275
ENO3	beta-enolase-like	KKX20148	glycolysis	1.05448	1.17113	1.26267	0.0415456
ENO3	beta-enolase-like	XP_005816431	glycolysis	1.28142	1.13625	1.29376	0.0386503
	enolase	ABK35075	glycolysis	1.07381	1.17033	1.17107	0.0411267
FH	fumarate hydratase mitochondrial	NP_498642	TCA cycle	1.07758	0.842114	1.11197	0.00457732
GAPDHS	glyceraldehyde-3-phosphate dehydrogenase	BAC06416	glycolysis	0.73081	0.948892	0.882052	0.0138232
GLUD1	unnamed protein (glutamate dehydrogenase 3)	CDQ82119	TCA cycle, nitrogen metabolism	0.777173	1.19525	0.886494	0.0155854
GOT2	Aspartate aminotransferase mitochondrial	NP_001016933	amino acid biosynthesis, malate-aspartate shuttle	0.847487	1.00865	0.88184	0.0213554
GPI	Glucose-6-phosphate isomerase glycosomal	P13377	glycolysis	0.830079	0.533594	0.901056	0.0459869
LDHA	L-lactate dehydrogenase A chain	NP_034829	glycolysis	0.791503	1.11941	0.935085	0.00834808
	L-lactate dehydrogenase B-A chain	NP_571322	glycolysis	0.797212	0.972752	0.867585	0.0188535
MDH1	Malate dehydrogenase cytoplasmic	NP_001006694	TCA cycle, malate-asparate shuttle	0.651957	0.929812	0.708582	0.00130542
ME1	unnamed protein (NADP-dependent malic enzyme-like isoform X1)	CDQ75479	malate metabolism	1.0725	1.2564	1.13658	0.0289338
ME2	unnamed protein (NAD-dependent malic enzyme, mitochondrial)	CDQ88370	malate metabolism	0.778726	1.05868	0.891083	0.0175677
PGAM1	unnamed protein (phosphoglycerate mutase 1)	CDQ86326	glycolysis	1.22311	1.01187	0.929921	0.0280458
PGAM2	Phosphoglycerate mutase 2	NP_001033200	glycolysis	0.726898	0.963723	0.854274	0.00325987
PKM	unnamed protein (pyruvate kinase muscle isozyme)	CDQ78618	glycolysis	0.755257	0.836838	0.961628	0.0124017
PYGL	Glycogen phosphorylase liver form	NP_001020032	glycogenolysis	0.611532	0.876871	0.717732	0.0231408
SLC25A13	Calcium-binding mitochondrial carrier protein Aralar2	NP_001270156	TCA cycle accessory protein	0.75241	0.969396	0.869949	0.0171381
TPI1	unnamed protein (triosephosphate isomerase)	CDQ86074	glycolysis, lipid metabolism	1.38712	1.15315	1.35771	0.0223398
ATP5A1	unnamed protein (ATP synthase subunit gamma)	CDQ86141	electron transport chain	0.844042	1.04515	0.979869	0.0368778
ATP5B	ATP synthase subunit beta	WP_011556843	electron transport chain	1.35913	0.467538	0.610501	0.0324004
ATP5O	ATP synthase O subunit mitochondrial precursor	ACO07478	electron transport chain	0.653488	0.761951	0.705017	0.00146003
NDUFA1	NADH dehydrogenase [ubiquinone] 1 alpha subcomplex subunit 1-like	XP_014067383	electron transport chain	0.727087	1.0313	0.943466	0.00436581
NDUFA1	NADH dehydrogenase [ubiquinone] 1 alpha subcomplex subunit 10 mitochondrial	NP_001065273	electron transport chain	0.786426	1.03497	0.934331	0.0141853
NDUFA10	unnamed protein (NADH dehydrogenase 1 alpha subcomplex subunit 10, mitochondrial)	CDQ58465	electron transport chain	0.878878	0.961796	1.2506	0.0169337
NDUFA12	NADH dehydrogenase 1 alpha subcomplex subunit 12	ACI68756	electron transport chain	0.816079	0.93804	0.92092	0.0246086
NDUFB4	unnamed protein (NADH dehydrogenase 1 beta subcomplex subunit 4)	CDQ86041	electron transport chain	0.820886	1.03449	1.01374	0.0397004
NDUFB4	unnamed protein (NADH dehydrogenase 1 beta subcomplex subunit 4)	CDR17252	electron transport chain	0.78356	0.858664	0.938372	0.0434038
NDUFS2	NADH dehydrogenase [ubiquinone] iron-sulfur protein 2 mitochondrial	NP_001011907	electron transport chain	0.792687	0.745628	0.84631	0.0412401
SDHD	unnamed protein (succinate dehydrogenase [ubiquinone] flavoprotein subunit, mitochondrial)	CDQ92653	electron transport chain	1.02611	0.820125	0.86902	0.00780802
UQCRFS1	unnamed protein (cytochrome b-c1 complex subunit Rieske, mitochondrial-like)	CDQ73757	electron transport chain	0.841398	0.839039	0.808663	0.0240018
ACADVL	unnamed protein (very long-chain specific acyl-CoA dehydrogenase, mitochondrial isoform X2)	CDQ57140	lipid metabolism	0.824236	0.972992	0.737579	0.0421259
ACSL1	unnamed protein (long-chain-fatty-acid--CoA ligase 1)	CDQ81696	lipid metabolism	0.747424	0.920602	0.853037	0.041544
CPT1B	Carnitine O-palmitoyltransferase 2 mitochondrial	NP_001007448	lipid metabolism	0.663363	0.682777	0.600611	0.0057718
ECHS1	Enoyl-CoA hydratase mitochondrial precursor	ACO08406	lipid metabolism	0.867229	0.520822	0.921777	0.0189373
ECI1	3 2-trans-enoyl-CoA isomerase mitochondrial precursor	ACN11185	lipid metabolism	0.923338	1.21622	0.877011	0.0155514
OXCT1	Succinyl-CoA:3-ketoacid coenzyme A transferase 1 mitochondrial	NP_000427	ketone metabolism	0.933596	1.08529	0.832684	0.0314252
PCCB	unnamed protein (propionyl-CoA carboxylase beta chain, mitochondrial-like)	CDQ89834	lipid metabolism	0.761014	0.931236	0.9785	0.0415315
BTF3	Transcription factor BTF3	ACM08847	transcription	0.925177	1.0866	1.33583	0.0400997
C14ORF159	UPF0317 protein C14orf159 mitochondrial	NP_001095836	mitochondrial protein	1.27822	0.91325	1.13867	0.0481818
CCT5	T-complex protein 1 subunit epsilon	Q5RF02	protein folding	0.981781	1.06049	1.19396	0.03887
CLIC4	unnamed protein (chloride intracellular channel protein 4)	CDQ64408	ion channel	0.834664	0.987161	1.04834	0.0174758
EEF2	Elongation factor 2	NP_990699	translation	1.03425	1.0922	1.23811	0.0195895
EEF2	Elongation factor 2	Q06193	translation	1.18514	1.03648	1.14089	0.0390696
EIF3A	eukaryotic translation initiation factor 3 subunit A isoform X6	XP_014055120	translation	0.77709	0.719164	0.829393	0.0269447
EPRS	unnamed protein (bifunctional glutamate/proline--tRNA ligase)	CDQ60482	translation	0.824861	0.918032	0.895324	0.0416391
H1F0	Histone H1	P06350	nucleosome structure	0.866564	0.879551	0.690856	0.0201657
H1F0	Histone H1	P06350	nucleosome structure	0.95621	0.914993	0.749917	0.0404678
HIST1H2AB	uncharacterized protein (histone-like)	XP_012732015	nucleosome structure	0.884018	0.887512	0.639028	0.0265949
HNRNPA1	heterogeneous nuclear ribonucleoprotein A1-like isoform X2	XP_013988139	transcription	1.20289	0.96254	1.00352	0.0305133
HRSP12	ribonuclease UK114-like	XP_006796032	RNA degradation	1.33112	1.20432	1.22131	0.0249682
PHB2	Prohibitin-2	NP_001016551	transcription	0.975845	1.18388	1.10626	0.0468542
QKI	Protein quaking-A	NP_571299	translational repressor	0.791902	0.764313	0.834284	0.0216781
RPL6	60S ribosomal protein L6	NP_001038007	ribosomal subunit	0.723337	0.870542	0.821945	0.0495194
STK3	Serine/threonine-protein phosphatase 6 catalytic subunit	NP_598273	regulates cell cycle	0.660364	0.913848	1.03636	0.000849864
TCEA2	elongation factor 2	XP_697966	translation	1.15689	1.33726	1.38843	0.0215208
TUFM	elongation factor Tu mitochondrial-like	XP_014049779	translation	0.913544	0.975426	0.807027	0.0401578
CISD3	unnamed protein (CDGSH iron-sulfur domain-containing protein 3, mitochondrial-like)	CDQ68915	electron transfer	0.897787	0.886152	0.717871	0.0218759
PRDX1	unnamed protein (peroxiredoxin)	CDQ96955	oxidoreductase	1.01514	1.15061	1.16208	0.045314
PRDX5	unnamed protein (Peroxiredoxin-5, mitochondrial precursor)	CDQ63659	oxidoreductase	1.13125	1.03534	1.30123	0.00744387
PRDX3	Thioredoxin-dependent peroxide reductase mitochondrial precursor	ACI67209	oxidoreductase	0.867887	0.882972	0.826497	0.0445896
CAPNS1	calpain small subunit 1-like	XP_014069571	calcium-activated protease	0.740619	0.823783	0.858807	0.0302421
PSMA4	Proteasome subunit alpha type-1	NP_990351	protease	1.28839	1.06712	1.12473	0.00360976
RAD23A	unnamed protein (UV excision repair protein RAD23 homolog A-like isoform X1)	CDQ90828	proteasome degradation	1.35796	1.3049	1.21606	0.0251225
ADSS	Adenylosuccinate synthetase isozyme 1 C	NP_001133178	purine biosynthesis	0.820789	0.830462	1.02599	0.00565261
GNA15	guanine nucleotide-binding protein G(s) subunit alpha-like	XP_013990456	intracellular signaling	1.17646	1.00233	1.03636	0.0224451
GNAI1	Guanine nucleotide-binding protein alpha-1 subunit	Q60MJ0	G protein	0.798585	0.869908	0.713468	0.0160252
GNB2L1	guanine nucleotide-binding protein subunit beta-2-like 1-2	AHG98119	G protein	1.04238	1.08591	1.21514	0.0326081
RUVBL1	ruvB-like 1	XP_014022595	DNA helicase (replication/repair)	1.08029	0.74711	1.01211	0.0226921
TOLLIP	Toll-interacting protein B	Q4LBC7	anti-inflammatory	0.891157	0.741709	0.728341	0.0444919
TOLLIP	unnamed protein (toll-interacting protein)	CDQ92739	anti-inflammatory	1.22595	0.960955	0.85884	0.00398621
VDAC3	Voltage-dependent anion channel 3	AAI53609	ion channel	1.1227	1.29149	1.90389	0.000711635
	Ictacalcin	ACO08781	calcium homeostasis	1.07061	1.35115	1.14767	0.00152367
	unnamed protein (uncharacterized)	CDQ81328	unknown	1.08589	0.775696	0.873726	0.000696839
